# Supplementary material for: Growth hormone reduces aneuploidy and improves oocytes quality by JAK2-MAPK3/1 pathway in aged mice
Source: J Transl Med. 2023 Jun 29;21:426. doi: 10.1186/s12967-023-04296-z (PMC10311773; doi:10.1186/s12967-023-04296-z)
Supplement: Supplementary file 2 — Additional file 2: Table S2. The total proteins detected by proteomics analysis. [file 12967_2023_4296_MOESM2_ESM.xlsx]

## Sheet: Sheet1
Protein accession	Protein description	Gene name	Aged1	Aged2	Aged3	GH+Aged1	GH+Aged2	GH+Aged3
A2A432	Cullin-4B OS=Mus musculus OX=10090 GN=Cul4b PE=1 SV=1	Cul4b	1.25089	1.43034	1.34049	1.06093	0.885276	1.1832
A2ADY9	Protein DDI1 homolog 2 OS=Mus musculus OX=10090 GN=Ddi2 PE=1 SV=1	Ddi2	0.956424	1.0343	1.92309	0.818611	1.45975	0.958218
A2AGT5	Cytoskeleton-associated protein 5 OS=Mus musculus OX=10090 GN=Ckap5 PE=1 SV=1	Ckap5	1.05977	1.16217	1.11822	1.23232	1.09523	0.46431
A2AKG8	Focadhesin OS=Mus musculus OX=10090 GN=Focad PE=1 SV=1	Focad	0.458479			2.4382	0.544064
A2AN08	E3 ubiquitin-protein ligase UBR4 OS=Mus musculus OX=10090 GN=Ubr4 PE=1 SV=1	Ubr4	1.13335	1.15726	1.07559	1.07568	1.25149	0.989482
A2APY7	Arginine-hydroxylase NDUFAF5, mitochondrial OS=Mus musculus OX=10090 GN=Ndufaf5 PE=1 SV=1	Ndufaf5	0.740476	1.52847	1.06548	0.389633	1.51167	0.725573
A2ARM1	Protein PAT1 homolog 2 OS=Mus musculus OX=10090 GN=Patl2 PE=2 SV=1	Patl2	0.972582	1.57034	0.238279	1.06919	1.34505	1.0546
A2ASS6	Titin OS=Mus musculus OX=10090 GN=Ttn PE=1 SV=1	Ttn			0.080756	0.596786	1.6658
A2AWA9	Rab GTPase-activating protein 1 OS=Mus musculus OX=10090 GN=Rabgap1 PE=1 SV=1	Rabgap1	0.540628	1.37964	1.62044	0.942118	1.66396	0.939148
A2TJV2	Paralemmin-3 OS=Mus musculus OX=10090 GN=Palm3 PE=1 SV=1	Palm3	1.0381	2.07737	0.832107	0.290859	0.886995	0.570933
A3KMP2	Tetratricopeptide repeat protein 38 OS=Mus musculus OX=10090 GN=Ttc38 PE=1 SV=2	Ttc38	1.23907	1.14168	1.09518	1.22541	1.33644	0.807815
A6H5Y3	Methionine synthase OS=Mus musculus OX=10090 GN=Mtr PE=1 SV=1	Mtr	2.03076	0.696883	0.945432	1.03987	1.14016	1.03555
B1AXD8	Akirin-2 OS=Mus musculus OX=10090 GN=Akirin2 PE=1 SV=1	Akirin2	1.03288			1.05525	0.975883	1.16715
B1AY13	Ubiquitin carboxyl-terminal hydrolase 24 OS=Mus musculus OX=10090 GN=Usp24 PE=1 SV=1	Usp24	1.92457	0.803258		0.585862		0.814798
B1AZP2	Disks large-associated protein 4 OS=Mus musculus OX=10090 GN=Dlgap4 PE=1 SV=1	Dlgap4	0.923726	1.41271	1.77861	1.73673	0.826497	0.719151
B1B0V2	EZH inhibitory protein OS=Mus musculus OX=10090 GN=Ezhip PE=1 SV=1	Ezhip	1.78706	0.823694	1.29537	1.52422	1.13575	1.59053
B2RRE7	OTU domain-containing protein 4 OS=Mus musculus OX=10090 GN=Otud4 PE=1 SV=1	Otud4	1.36862			0.654453	1.0964
B2RXC1	Trafficking protein particle complex subunit 11 OS=Mus musculus OX=10090 GN=Trappc11 PE=1 SV=1	Trappc11	0.765823	1.58361	0.719777	0.976466	0.759473	0.564568
B2RXR6	Serine/threonine-protein phosphatase 6 regulatory ankyrin repeat subunit B OS=Mus musculus OX=10090 GN=Ankrd44 PE=1 SV=1	Ankrd44	1.54772	1.94808	0.787669	1.34018	0.704599	0.581664
B2RXS4	Plexin-B2 OS=Mus musculus OX=10090 GN=Plxnb2 PE=1 SV=1	Plxnb2	1.07941	1.14988	0.826932	1.17523	1.12824	1.07093
B8JKV0	Protein AMN1 homolog OS=Mus musculus OX=10090 GN=Amn1 PE=1 SV=1	Amn1	1.2039	1.07302	1.01303	1.23335	1.17758	0.823699
B9EJ86	Oxysterol-binding protein-related protein 8 OS=Mus musculus OX=10090 GN=Osbpl8 PE=1 SV=1	Osbpl8		0.464333		0.612892
B9EJR8	Dynein axonemal assembly factor 5 OS=Mus musculus OX=10090 GN=Dnaaf5 PE=1 SV=1	Dnaaf5	0.521865	0.362111	0.962964	1.4566	1.42197	1.18653
C0HKE6	Histone H2A type 1-I OS=Mus musculus OX=10090 GN=H2ac13 PE=1 SV=1	H2ac13	1.56939	1.4086	1.12938	0.738692	1.28121	1.51957
C0LLJ0	Importin subunit alpha-8 OS=Mus musculus OX=10090 GN=Kpna7 PE=1 SV=1	Kpna7	1.01092	0.335958	1.16473	1.15831	1.18013	0.952288
D3YXK2	Scaffold attachment factor B1 OS=Mus musculus OX=10090 GN=Safb PE=1 SV=2	Safb		0.947902	1.10933	0.866577	1.13661	1.06603
D3YZP9	Coiled-coil domain-containing protein 6 OS=Mus musculus OX=10090 GN=Ccdc6 PE=1 SV=1	Ccdc6	1.91527	1.00287	1.12903	1.16769	0.501028	0.88474
D3Z4S3	Putative peptidyl-tRNA hydrolase PTRHD1 OS=Mus musculus OX=10090 GN=Ptrhd1 PE=1 SV=1	Ptrhd1	1.28988	1.08688	1.55681	1.13371	1.0891	0.770518
D3Z6Q9	Bridging integrator 2 OS=Mus musculus OX=10090 GN=Bin2 PE=1 SV=1	Bin2	0.645038	0.692834	1.21363	1.2328	1.28941	0.822163
E9PVA8	eIF-2-alpha kinase activator GCN1 OS=Mus musculus OX=10090 GN=Gcn1 PE=1 SV=1	Gcn1		0.323443	0.838798		1.01851	0.625143
E9PYK3	Protein mono-ADP-ribosyltransferase PARP4 OS=Mus musculus OX=10090 GN=Parp4 PE=1 SV=1	Parp4	0.231019	0.77289		2.94918	0.627747
E9Q286	Little elongation complex subunit 1 OS=Mus musculus OX=10090 GN=Ice1 PE=1 SV=1	Ice1	0.899844	0.961529	1.46886	1.2083	0.908948	1.1249
E9Q557	Desmoplakin OS=Mus musculus OX=10090 GN=Dsp PE=1 SV=1	Dsp	0.535997	0.066519	0.085852	0.102167	0.486832	0.379716
E9Q5C9	Nucleolar and coiled-body phosphoprotein 1 OS=Mus musculus OX=10090 GN=Nolc1 PE=1 SV=1	Nolc1	0.028704	1.44695	1.11019	1.81215	0.85417	0.019188
E9Q5G3	Kinesin-like protein KIF23 OS=Mus musculus OX=10090 GN=Kif23 PE=1 SV=1	Kif23	1.24815	1.45047	1.18495	1.04866	1.4186	1.09741
E9Q5G7	Oogenesin-1 OS=Mus musculus OX=10090 GN=Oog1 PE=1 SV=1	Oog1	1.29471	0.865958	0.630679	0.618823	0.938041	1.54547
E9Q7G0	Nuclear mitotic apparatus protein 1 OS=Mus musculus OX=10090 GN=Numa1 PE=1 SV=1	Numa1	0.529166	0.403137	0.310222	2.6798	0.45855	0.764045
E9Q912	Rap1 GTPase-GDP dissociation stimulator 1 OS=Mus musculus OX=10090 GN=Rap1gds1 PE=2 SV=1	Rap1gds1	0.759593	0.864979	0.99546	1.01815	1.22393	1.00321
E9QAT4	Protein transport protein Sec16A OS=Mus musculus OX=10090 GN=Sec16a PE=1 SV=1	Sec16a	0.783201	1.49001	0.841618	1.12342	0.86506	1.56912
F6ZDS4	Nucleoprotein TPR OS=Mus musculus OX=10090 GN=Tpr PE=1 SV=1	Tpr	2.59646		0.800347		0.206911
F8VQB6	Unconventional myosin-X OS=Mus musculus OX=10090 GN=Myo10 PE=1 SV=1	Myo10	1.19651	1.59725	0.705976	1.1978	1.10663	1.27525
G3X9K3	Brefeldin A-inhibited guanine nucleotide-exchange protein 1 OS=Mus musculus OX=10090 GN=Arfgef1 PE=1 SV=1	Arfgef1	0.314409	0.212351	0.192518	0.174081	0.247227	0.152452
G5E829	Plasma membrane calcium-transporting ATPase 1 OS=Mus musculus OX=10090 GN=Atp2b1 PE=1 SV=1	Atp2b1	0.395547	0.458271	0.347119	0.294234	5.45881	0.537778
G5E870	E3 ubiquitin-protein ligase TRIP12 OS=Mus musculus OX=10090 GN=Trip12 PE=1 SV=1	Trip12	1.47986	0.946725	1.0254	1.19862	0.991668	1.68317
L0N7N1	Kinesin-like protein KIF14 OS=Mus musculus OX=10090 GN=Kif14 PE=1 SV=1	Kif14	0.458612	0.696152	0.244329	1.65079	1.13592	1.29938
L7N1X6	F-box/WD repeat-containing protein 15 OS=Mus musculus OX=10090 GN=Fbxw15 PE=1 SV=1	Fbxw15	1.22568	1.26211	1.37043	1.00827	1.04747	0.883701
O08547	Vesicle-trafficking protein SEC22b OS=Mus musculus OX=10090 GN=Sec22b PE=1 SV=3	Sec22b	0.845844	1.11963	1.10864	0.930908	1.61779	1.67152
O08585	Clathrin light chain A OS=Mus musculus OX=10090 GN=Clta PE=1 SV=2	Clta	0.953806	0.926909	0.936622	0.975418	1.15244	1.3701
O08638	Myosin-11 OS=Mus musculus OX=10090 GN=Myh11 PE=1 SV=1	Myh11	0.773761	0.863749	0.738892	1.03128	0.855069	1.04803
O08663	Methionine aminopeptidase 2 OS=Mus musculus OX=10090 GN=Metap2 PE=1 SV=1	Metap2	0.494786	0.693459	0.662657	1.32119	0.878241	0.82125
O08691	Arginase-2, mitochondrial OS=Mus musculus OX=10090 GN=Arg2 PE=1 SV=1	Arg2	1.60838	1.29497	1.43832	0.338578	1.36258	0.928852
O08709	Peroxiredoxin-6 OS=Mus musculus OX=10090 GN=Prdx6 PE=1 SV=3	Prdx6	0.86958	1.4952	0.972543	1.07383	0.950237	0.903932
O08715	A-kinase anchor protein 1, mitochondrial OS=Mus musculus OX=10090 GN=Akap1 PE=1 SV=4	Akap1	0.898607	1.84383	1.4451	0.884466	1.30216	0.851523
O08740	DNA-directed RNA polymerase II subunit RPB11 OS=Mus musculus OX=10090 GN=Polr2j PE=1 SV=1	Polr2j		1.12234	0.26357	1.37913	0.751053	0.914839
O08749	Dihydrolipoyl dehydrogenase, mitochondrial OS=Mus musculus OX=10090 GN=Dld PE=1 SV=2	Dld	1.17561	1.04114	1.06814	1.09866	1.15803	1.0165
O08756	3-hydroxyacyl-CoA dehydrogenase type-2 OS=Mus musculus OX=10090 GN=Hsd17b10 PE=1 SV=4	Hsd17b10	1.29727	1.47994	1.53337	0.31278	0.891542	1.514
O08759	Ubiquitin-protein ligase E3A OS=Mus musculus OX=10090 GN=Ube3a PE=1 SV=2	Ube3a	0.937396	1.10938		1.03869	1.01885	0.797614
O08788	Dynactin subunit 1 OS=Mus musculus OX=10090 GN=Dctn1 PE=1 SV=3	Dctn1	0.946959	0.711787	1.02171	0.49247	0.906281	0.44896
O08795	Glucosidase 2 subunit beta OS=Mus musculus OX=10090 GN=Prkcsh PE=1 SV=1	Prkcsh	1.21719	0.959166	1.31056	1.08525	1.3298	0.970283
O08796	Eukaryotic elongation factor 2 kinase OS=Mus musculus OX=10090 GN=Eef2k PE=1 SV=1	Eef2k	1.09332	1.01633	1.20465	1.29728	0.639578	1.57995
O08807	Peroxiredoxin-4 OS=Mus musculus OX=10090 GN=Prdx4 PE=1 SV=1	Prdx4	1.15179	0.385721	0.675076	0.744664	0.730488	1.76045
O08808	Protein diaphanous homolog 1 OS=Mus musculus OX=10090 GN=Diaph1 PE=1 SV=1	Diaph1	0.770253	1.06126	1.14196	0.983503	1.16264	1.24926
O08810	116 kDa U5 small nuclear ribonucleoprotein component OS=Mus musculus OX=10090 GN=Eftud2 PE=1 SV=1	Eftud2	1.19712	0.69171	1.01473	1.13745	0.922936	1.1114
O08901	Mitotic checkpoint serine/threonine-protein kinase BUB1 OS=Mus musculus OX=10090 GN=Bub1 PE=1 SV=1	Bub1	0.799884	1.52458	1.28683	0.80245	1.37056	0.698039
O08914	Fatty-acid amide hydrolase 1 OS=Mus musculus OX=10090 GN=Faah PE=1 SV=1	Faah	0.86424	1.41562	0.358249	1.03339	1.24641	2.72381
O08915	AH receptor-interacting protein OS=Mus musculus OX=10090 GN=Aip PE=1 SV=1	Aip	0.625587	1.1628	1.77847	1.11313	1.10491	1.21746
O08997	Copper transport protein ATOX1 OS=Mus musculus OX=10090 GN=Atox1 PE=1 SV=1	Atox1	1.03889	1.54945	0.507122	0.982568	0.865542	0.371625
O09012	Peroxisomal targeting signal 1 receptor OS=Mus musculus OX=10090 GN=Pex5 PE=1 SV=2	Pex5		0.88694	0.92733	1.51557	1.23615	1.49523
O09061	Proteasome subunit beta type-1 OS=Mus musculus OX=10090 GN=Psmb1 PE=1 SV=1	Psmb1	1.19883	1.12646	0.690496	0.793397	1.11969	1.08161
O09117	Synaptophysin-like protein 1 OS=Mus musculus OX=10090 GN=Sypl1 PE=1 SV=2	Sypl1	1.23694	1.31018	0.97256	0.746411	1.19654	1.03381
O09167	60S ribosomal protein L21 OS=Mus musculus OX=10090 GN=Rpl21 PE=1 SV=3	Rpl21	1.00057	1.76922	0.395719	0.702975	1.58505	0.416033
O09172	Glutamate--cysteine ligase regulatory subunit OS=Mus musculus OX=10090 GN=Gclm PE=1 SV=1	Gclm	0.713285	1.85695	1.34405	1.3479	1.63426	0.534136
O09174	Alpha-methylacyl-CoA racemase OS=Mus musculus OX=10090 GN=Amacr PE=1 SV=4	Amacr			0.87427	1.105	1.62286
O35074	Prostacyclin synthase OS=Mus musculus OX=10090 GN=Ptgis PE=1 SV=1	Ptgis	0.66276	0.573618	1.35852	0.462537	0.750551	0.478155
O35099	Mitogen-activated protein kinase kinase kinase 5 OS=Mus musculus OX=10090 GN=Map3k5 PE=1 SV=3	Map3k5	0.034851				1.86686
O35129	Prohibitin-2 OS=Mus musculus OX=10090 GN=Phb2 PE=1 SV=1	Phb2	1.20374	1.08625	1.81519	0.871068	0.971142	1.01812
O35143	ATPase inhibitor, mitochondrial OS=Mus musculus OX=10090 GN=Atp5if1 PE=1 SV=2	Atp5if1			0.8857	0.872566	1.62656	0.504733
O35215	D-dopachrome decarboxylase OS=Mus musculus OX=10090 GN=Ddt PE=1 SV=3	Ddt	1.25665	1.04957	0.816567	1.14322	1.11041	0.929769
O35218	Cleavage and polyadenylation specificity factor subunit 2 OS=Mus musculus OX=10090 GN=Cpsf2 PE=1 SV=1	Cpsf2		1.19639	0.780118	0.999154	1.16312	0.923358
O35226	26S proteasome non-ATPase regulatory subunit 4 OS=Mus musculus OX=10090 GN=Psmd4 PE=1 SV=1	Psmd4	1.80597	0.58735	1.28377			0.168161
O35280	Serine/threonine-protein kinase Chk1 OS=Mus musculus OX=10090 GN=Chek1 PE=1 SV=2	Chek1	2.56801	0.182835		1.70833	0.457122	0.034708
O35286	Pre-mRNA-splicing factor ATP-dependent RNA helicase DHX15 OS=Mus musculus OX=10090 GN=Dhx15 PE=1 SV=2	Dhx15	0.918384	0.995988		1.08419	0.805137	0.831792
O35345	Importin subunit alpha-7 OS=Mus musculus OX=10090 GN=Kpna6 PE=1 SV=2	Kpna6	1.3115	1.22564	1.16612	1.16476	0.864369	0.961985
O35350	Calpain-1 catalytic subunit OS=Mus musculus OX=10090 GN=Capn1 PE=1 SV=1	Capn1	0.842276	0.838313	1.09125	2.71296	0.745212	1.08432
O35379	Multidrug resistance-associated protein 1 OS=Mus musculus OX=10090 GN=Abcc1 PE=1 SV=1	Abcc1	0.721652		1.17839	1.48415	0.871198	0.242885
O35382	Exocyst complex component 4 OS=Mus musculus OX=10090 GN=Exoc4 PE=1 SV=2	Exoc4	0.555778	0.586855		1.32787	1.07014	1.45857
O35435	Dihydroorotate dehydrogenase (quinone), mitochondrial OS=Mus musculus OX=10090 GN=Dhodh PE=1 SV=2	Dhodh	0.74494	0.918135	0.734763	1.20468	1.13998	0.847107
O35465	Peptidyl-prolyl cis-trans isomerase FKBP8 OS=Mus musculus OX=10090 GN=Fkbp8 PE=1 SV=2	Fkbp8	1.68227	1.09092	0.861927	0.95116	1.11661	0.867831
O35566	CD151 antigen OS=Mus musculus OX=10090 GN=Cd151 PE=1 SV=2	Cd151	0.537512	1.14715	0.874139	1.01007	1.20779	1.41466
O35593	26S proteasome non-ATPase regulatory subunit 14 OS=Mus musculus OX=10090 GN=Psmd14 PE=1 SV=2	Psmd14	1.10578	0.994202	0.753332	1.18687	1.58859	1.0972
O35598	Disintegrin and metalloproteinase domain-containing protein 10 OS=Mus musculus OX=10090 GN=Adam10 PE=1 SV=2	Adam10	0.713747	0.958483	0.748263	1.2008	0.965181	2.13811
O35609	Secretory carrier-associated membrane protein 3 OS=Mus musculus OX=10090 GN=Scamp3 PE=1 SV=3	Scamp3	0.491277	0.628353			3.08196	0.319462
O35618	Protein Mdm4 OS=Mus musculus OX=10090 GN=Mdm4 PE=1 SV=2	Mdm4	0.321559	0.274015	0.247713	3.0638	2.5547	0.374907
O35643	AP-1 complex subunit beta-1 OS=Mus musculus OX=10090 GN=Ap1b1 PE=1 SV=2	Ap1b1	1.37244	0.954616	0.926404	0.963567	1.1727	0.808349
O35658	Complement component 1 Q subcomponent-binding protein, mitochondrial OS=Mus musculus OX=10090 GN=C1qbp PE=1 SV=1	C1qbp	1.26997	1.2508	2.41821	0.819723	1.15559	1.18553
O35684	Neuroserpin OS=Mus musculus OX=10090 GN=Serpini1 PE=1 SV=1	Serpini1	0.581958	0.74278		1.12847	0.336378
O35685	Nuclear migration protein nudC OS=Mus musculus OX=10090 GN=Nudc PE=1 SV=1	Nudc	0.972175	1.30116	0.829999	1.02789	1.20344	1.15419
O35711	Liprin-beta-2 OS=Mus musculus OX=10090 GN=Ppfibp2 PE=1 SV=3	Ppfibp2	1.26846	1.48243	1.07713	0.784793	0.323563	0.881628
O35857	Mitochondrial import inner membrane translocase subunit TIM44 OS=Mus musculus OX=10090 GN=Timm44 PE=1 SV=2	Timm44	1.26548	1.24144	0.986956	1.27207	1.13244	1.02965
O35864	COP9 signalosome complex subunit 5 OS=Mus musculus OX=10090 GN=Cops5 PE=1 SV=3	Cops5	1.23051	1.13355	1.07092	1.28972	1.24513	0.957022
O35887	Calumenin OS=Mus musculus OX=10090 GN=Calu PE=1 SV=1	Calu	1.17049	1.75673	1.4441	1.26768	1.11285	0.536843
O35900	U6 snRNA-associated Sm-like protein LSm2 OS=Mus musculus OX=10090 GN=Lsm2 PE=1 SV=1	Lsm2	1.32704	1.42591	1.10705	0.74731	1.09609	0.718556
O35904	Phosphatidylinositol 4,5-bisphosphate 3-kinase catalytic subunit delta isoform OS=Mus musculus OX=10090 GN=Pik3cd PE=1 SV=2	Pik3cd	1.75536	1.20376	1.02539	0.801933	0.934179	1.26188
O54692	Centromere/kinetochore protein zw10 homolog OS=Mus musculus OX=10090 GN=Zw10 PE=1 SV=3	Zw10	1.50208	1.09219	1.33975	1.01533	0.531972	0.86222
O54734	Dolichyl-diphosphooligosaccharide--protein glycosyltransferase 48 kDa subunit OS=Mus musculus OX=10090 GN=Ddost PE=1 SV=2	Ddost	0.936481	0.834228	0.640909	1.60713	1.17308	1.24991
O54774	AP-3 complex subunit delta-1 OS=Mus musculus OX=10090 GN=Ap3d1 PE=1 SV=1	Ap3d1	1.51966	1.53264	0.185573	1.549	1.41658	0.254743
O54826	Protein AF-10 OS=Mus musculus OX=10090 GN=Mllt10 PE=1 SV=2	Mllt10	0.952466	1.02723	1.18589	0.60561	1.28822	0.991459
O54833	Casein kinase II subunit alpha' OS=Mus musculus OX=10090 GN=Csnk2a2 PE=1 SV=1	Csnk2a2	0.970552	2.87613	0.885419	1.03544	1.28105	0.328503
O54946	DnaJ homolog subfamily B member 6 OS=Mus musculus OX=10090 GN=Dnajb6 PE=1 SV=4	Dnajb6	0.159002	0.941917	1.03486	1.66919	0.850069	0.969648
O54950	5'-AMP-activated protein kinase subunit gamma-1 OS=Mus musculus OX=10090 GN=Prkag1 PE=1 SV=2	Prkag1	1.00692	1.29764	1.24961	1.37351	1.40409	0.722205
O54962	Barrier-to-autointegration factor OS=Mus musculus OX=10090 GN=Banf1 PE=1 SV=1	Banf1	1.07961	0.888937	0.818834	1.1773	0.923812	1.22799
O54983	Ketimine reductase mu-crystallin OS=Mus musculus OX=10090 GN=Crym PE=1 SV=1	Crym	1.20528	0.859402	1.2414	1.25433	0.893066	0.807392
O54984	ATPase GET3 OS=Mus musculus OX=10090 GN=Get3 PE=1 SV=2	Get3	1.00892	0.995683	0.943299	0.926623	1.1304	1.12931
O54988	STE20-like serine/threonine-protein kinase OS=Mus musculus OX=10090 GN=Slk PE=1 SV=2	Slk	0.817113	1.01643	0.292341	1.41273	1.44471	1.49708
O55029	Coatomer subunit beta' OS=Mus musculus OX=10090 GN=Copb2 PE=1 SV=2	Copb2	1.11372	1.31991	0.995699	1.18455	1.0844	0.991141
O55060	Thiopurine S-methyltransferase OS=Mus musculus OX=10090 GN=Tpmt PE=1 SV=1	Tpmt	0.788062	1.03337	1.24541	0.875166	1.04695	1.0814
O55106	Striatin OS=Mus musculus OX=10090 GN=Strn PE=1 SV=2	Strn	1.28981	0.964849	0.984478	1.15148	1.09312	1.00978
O55125	Protein NipSnap homolog 1 OS=Mus musculus OX=10090 GN=Nipsnap1 PE=1 SV=1	Nipsnap1	1.08291	1.07662	0.927937	0.984442	0.94946	1.23658
O55126	Protein NipSnap homolog 2 OS=Mus musculus OX=10090 GN=Nipsnap2 PE=1 SV=1	Nipsnap2	1.13988	1.11144	0.820894	1.09161	1.14755	1.08708
O55131	Septin-7 OS=Mus musculus OX=10090 GN=Septin7 PE=1 SV=1	Septin7	0.969398	1.66613	1.13808	1.48655	1.10318	1.11972
O55135	Eukaryotic translation initiation factor 6 OS=Mus musculus OX=10090 GN=Eif6 PE=1 SV=2	Eif6	0.915862	0.932047	1.04727	1.0967	1.09185	0.687782
O55142	60S ribosomal protein L35a OS=Mus musculus OX=10090 GN=Rpl35a PE=1 SV=2	Rpl35a		0.603086		1.68111	0.699018
O55143	Sarcoplasmic/endoplasmic reticulum calcium ATPase 2 OS=Mus musculus OX=10090 GN=Atp2a2 PE=1 SV=2	Atp2a2	1.38506	1.20196	1.00402	1.14038	0.89419	0.910092
O55234	Proteasome subunit beta type-5 OS=Mus musculus OX=10090 GN=Psmb5 PE=1 SV=3	Psmb5	0.554432	1.08454	1.3142	1.33185	1.04234	1.12881
O70131	Ninjurin-1 OS=Mus musculus OX=10090 GN=Ninj1 PE=1 SV=1	Ninj1	1.2986	0.912982	0.966862	1.33254	1.09198	1.1189
O70133	ATP-dependent RNA helicase A OS=Mus musculus OX=10090 GN=Dhx9 PE=1 SV=2	Dhx9	0.754296	1.15681	0.076614	1.50813	0.66181	1.34118
O70172	Phosphatidylinositol 5-phosphate 4-kinase type-2 alpha OS=Mus musculus OX=10090 GN=Pip4k2a PE=1 SV=1	Pip4k2a	0.825316	0.504807				0.831688
O70251	Elongation factor 1-beta OS=Mus musculus OX=10090 GN=Eef1b PE=1 SV=5	Eef1b	0.72152	1.13695	1.00294	1.2866	0.962086	1.19733
O70252	Heme oxygenase 2 OS=Mus musculus OX=10090 GN=Hmox2 PE=1 SV=1	Hmox2	0.854708	1.38539	1.76698	0.617869	1.11435	1.4581
O70274	Protein tyrosine phosphatase type IVA 2 OS=Mus musculus OX=10090 GN=Ptp4a2 PE=1 SV=1	Ptp4a2	0.90061	1.19403	2.19639		0.909407	0.767741
O70318	Band 4.1-like protein 2 OS=Mus musculus OX=10090 GN=Epb41l2 PE=1 SV=2	Epb41l2	1.05204	1.75893	1.02984	0.919428	0.944243	0.893097
O70325	Phospholipid hydroperoxide glutathione peroxidase OS=Mus musculus OX=10090 GN=Gpx4 PE=1 SV=4	Gpx4	1.11341	0.959552	0.784234	1.10684	0.910576	0.400283
O70378	ER membrane protein complex subunit 8 OS=Mus musculus OX=10090 GN=Emc8 PE=1 SV=1	Emc8	1.73773	0.798887	1.29784	1.3464	0.875252	1.06006
O70400	PDZ and LIM domain protein 1 OS=Mus musculus OX=10090 GN=Pdlim1 PE=1 SV=4	Pdlim1	0.752446	2.20167	0.636144	2.52083	0.841678	1.26816
O70404	Vesicle-associated membrane protein 8 OS=Mus musculus OX=10090 GN=Vamp8 PE=1 SV=1	Vamp8	1.21655	1.21488	1.21969	1.17102	1.21416	1.08917
O70435	Proteasome subunit alpha type-3 OS=Mus musculus OX=10090 GN=Psma3 PE=1 SV=3	Psma3	0.969635	0.940211	0.943553	1.11475	0.913884	1.03366
O70480	Vesicle-associated membrane protein 4 OS=Mus musculus OX=10090 GN=Vamp4 PE=1 SV=1	Vamp4		1.36746			0.966976	0.893073
O70492	Sorting nexin-3 OS=Mus musculus OX=10090 GN=Snx3 PE=1 SV=3	Snx3	1.3869	1.98986	1.77944			0.297387
O70551	SRSF protein kinase 1 OS=Mus musculus OX=10090 GN=Srpk1 PE=1 SV=2	Srpk1	1.32	1.46258	1.31339	1.06867	0.98178	0.944258
O70552	Protein BTG4 OS=Mus musculus OX=10090 GN=Btg4 PE=1 SV=2	Btg4	0.588839	0.806183	1.22298	1.27021	1.46709	0.849051
O70591	Prefoldin subunit 2 OS=Mus musculus OX=10090 GN=Pfdn2 PE=1 SV=2	Pfdn2	1.96951	1.66958	1.71156	1.12432	0.691656	0.620509
O88342	WD repeat-containing protein 1 OS=Mus musculus OX=10090 GN=Wdr1 PE=1 SV=3	Wdr1	0.865099	0.815294	0.764934	1.26229	0.793555	0.856776
O88384	Vesicle transport through interaction with t-SNAREs homolog 1B OS=Mus musculus OX=10090 GN=Vti1b PE=1 SV=1	Vti1b	1.07429	1.26016	1.1006	1.32684	1.26655	1.13239
O88413	Tubby-related protein 3 OS=Mus musculus OX=10090 GN=Tulp3 PE=1 SV=1	Tulp3	0.549907	0.859656	1.62182	1.4216	1.37621	0.573216
O88441	Metaxin-2 OS=Mus musculus OX=10090 GN=Mtx2 PE=1 SV=1	Mtx2	1.34262	0.924184	1.25435	0.990868	1.13549	1.24869
O88445	Aurora kinase C OS=Mus musculus OX=10090 GN=Aurkc PE=1 SV=2	Aurkc	1.72998	1.23975	1.03714	0.584821	1.10282	0.747268
O88456	Calpain small subunit 1 OS=Mus musculus OX=10090 GN=Capns1 PE=1 SV=1	Capns1	1.13732	1.30969	1.05149		1.10196	0.094257
O88487	Cytoplasmic dynein 1 intermediate chain 2 OS=Mus musculus OX=10090 GN=Dync1i2 PE=1 SV=1	Dync1i2	1.71496	1.55802	0.988388	2.56358	0.501932	0.802908
O88508	DNA (cytosine-5)-methyltransferase 3A OS=Mus musculus OX=10090 GN=Dnmt3a PE=1 SV=2	Dnmt3a	0.946687	1.00086	1.31968	1.12432	0.807796	0.877555
O88543	COP9 signalosome complex subunit 3 OS=Mus musculus OX=10090 GN=Cops3 PE=1 SV=3	Cops3	0.933292	1.19416	1.27429	1.16908	1.20329	1.20321
O88544	COP9 signalosome complex subunit 4 OS=Mus musculus OX=10090 GN=Cops4 PE=1 SV=1	Cops4	0.65327	0.791055	0.782226	1.20017	1.04945	1.15389
O88545	COP9 signalosome complex subunit 6 OS=Mus musculus OX=10090 GN=Cops6 PE=1 SV=1	Cops6	1.22266	1.06059	1.23514	1.09996	1.10686	0.889737
O88559	Menin OS=Mus musculus OX=10090 GN=Men1 PE=1 SV=2	Men1	0.369439	0.824963	0.829617	0.928276	0.880204	3.29308
O88569	Heterogeneous nuclear ribonucleoproteins A2/B1 OS=Mus musculus OX=10090 GN=Hnrnpa2b1 PE=1 SV=2	Hnrnpa2b1	0.716246	1.13534	1.1873	1.10767	1.14166	1.36701
O88574	Histone deacetylase complex subunit SAP30 OS=Mus musculus OX=10090 GN=Sap30 PE=1 SV=1	Sap30	1.19729	1.00205	1.41233	0.242839		1.19104
O88597	Beclin-1 OS=Mus musculus OX=10090 GN=Becn1 PE=1 SV=3	Becn1	0.267577	0.514806	1.35263	2.34272	2.28794
O88623	Ubiquitin carboxyl-terminal hydrolase 2 OS=Mus musculus OX=10090 GN=Usp2 PE=1 SV=2	Usp2	0.986905	0.990389	1.30021	0.739314	0.454669
O88630	Golgi SNAP receptor complex member 1 OS=Mus musculus OX=10090 GN=Gosr1 PE=1 SV=2	Gosr1		0.182082			1.86932
O88643	Serine/threonine-protein kinase PAK 1 OS=Mus musculus OX=10090 GN=Pak1 PE=1 SV=1	Pak1	1.24605	1.17151	1.00809	1.05442	1.31931	1.29233
O88653	Ragulator complex protein LAMTOR3 OS=Mus musculus OX=10090 GN=Lamtor3 PE=1 SV=1	Lamtor3	1.07099	1.39029	1.17272	0.975679	0.869915	1.84217
O88685	26S proteasome regulatory subunit 6A OS=Mus musculus OX=10090 GN=Psmc3 PE=1 SV=2	Psmc3	0.676352	0.886785	0.706668	3.13299	0.389492	0.648787
O88735	Ensconsin OS=Mus musculus OX=10090 GN=Map7 PE=1 SV=1	Map7	1.89349	1.46963	0.950096	0.661367	1.42126	1.30575
O88736	3-keto-steroid reductase/17-beta-hydroxysteroid dehydrogenase 7 OS=Mus musculus OX=10090 GN=Hsd17b7 PE=1 SV=1	Hsd17b7	0.831455	1.26959	1.75447	1.28092	0.768126	0.601137
O88741	Ganglioside-induced differentiation-associated protein 1 OS=Mus musculus OX=10090 GN=Gdap1 PE=1 SV=1	Gdap1	0.819885	0.401164		0.274465	2.31812
O88844	Isocitrate dehydrogenase [NADP] cytoplasmic OS=Mus musculus OX=10090 GN=Idh1 PE=1 SV=2	Idh1	1.12308	1.21152	1.15659	1.10453	1.25629	0.734774
O88986	2-amino-3-ketobutyrate coenzyme A ligase, mitochondrial OS=Mus musculus OX=10090 GN=Gcat PE=1 SV=2	Gcat	1.1623	0.931908	1.14165	1.20058	1.01355	1.36914
O88990	Alpha-actinin-3 OS=Mus musculus OX=10090 GN=Actn3 PE=2 SV=1	Actn3			1.06815			0.06827
O89079	Coatomer subunit epsilon OS=Mus musculus OX=10090 GN=Cope PE=1 SV=3	Cope	1.3155	0.22425	1.27338	1.13347	1.81693	0.60033
O89112	Glutathione S-transferase LANCL1 OS=Mus musculus OX=10090 GN=Lancl1 PE=1 SV=1	Lancl1	0.658027	0.91414	0.730143	1.98791	1.15271	0.696074
P00342	L-lactate dehydrogenase C chain OS=Mus musculus OX=10090 GN=Ldhc PE=1 SV=2	Ldhc	1.00669	1.09025	1.06751	1.05516	1.41795	1.23265
P00405	Cytochrome c oxidase subunit 2 OS=Mus musculus OX=10090 GN=Mtco2 PE=1 SV=1	Mtco2	1.68445	1.17624	1.67199	0.736237	0.897111	0.95238
P84244	Histone H3.3 OS=Mus musculus OX=10090 GN=H3-3a PE=1 SV=2	H3-3a	1.14511	0.985992	0.955903	1.07543	1.21307	1.18344
P02469	Laminin subunit beta-1 OS=Mus musculus OX=10090 GN=Lamb1 PE=1 SV=3	Lamb1	1.33915	1.03846	1.06921	1.25598	0.871749	1.05342
P03930	ATP synthase protein 8 OS=Mus musculus OX=10090 GN=Mtatp8 PE=1 SV=1	Mtatp8	0.453			0.328608	0.297557	0.059955
P03958	Adenosine deaminase OS=Mus musculus OX=10090 GN=Ada PE=1 SV=3	Ada	1.08736	1.05355	1.04172	1.19807	0.859487	1.11789
P05064	Fructose-bisphosphate aldolase A OS=Mus musculus OX=10090 GN=Aldoa PE=1 SV=2	Aldoa	1.07027	1.10288	1.10923	1.10502	1.09405	0.951619
P05201	Aspartate aminotransferase, cytoplasmic OS=Mus musculus OX=10090 GN=Got1 PE=1 SV=3	Got1	0.726108	0.840278	1.03723		0.685779	1.36165
P05532	Mast/stem cell growth factor receptor Kit OS=Mus musculus OX=10090 GN=Kit PE=1 SV=3	Kit	0.871502	1.13594	1.31815	0.661479	0.901091	0.7547
P05977	Myosin light chain 1/3, skeletal muscle isoform OS=Mus musculus OX=10090 GN=Myl1 PE=1 SV=2	Myl1		1.82006				0.129445
P06745	Glucose-6-phosphate isomerase OS=Mus musculus OX=10090 GN=Gpi PE=1 SV=4	Gpi	0.975825	0.918683	1.06248	1.08459	1.13322	1.24569
P06801	NADP-dependent malic enzyme OS=Mus musculus OX=10090 GN=Me1 PE=1 SV=2	Me1	1.18397	1.00908	1.0123	1.11234	0.951524	0.949035
P07356	Annexin A2 OS=Mus musculus OX=10090 GN=Anxa2 PE=1 SV=2	Anxa2	0.167563	0.263694	0.144426	0.457818	0.336746	0.409243
P07607	Thymidylate synthase OS=Mus musculus OX=10090 GN=Tyms PE=1 SV=1	Tyms	1.0982	0.869859	0.852311	1.39191	0.65005	1.31704
P07724	Albumin OS=Mus musculus OX=10090 GN=Alb PE=1 SV=3	Alb	1.07453	1.51488	1.30129	1.18417	0.582154	0.800303
P07901	Heat shock protein HSP 90-alpha OS=Mus musculus OX=10090 GN=Hsp90aa1 PE=1 SV=4	Hsp90aa1	1.1929	1.39169	1.14285	1.19671	0.955655	0.862231
P08003	Protein disulfide-isomerase A4 OS=Mus musculus OX=10090 GN=Pdia4 PE=1 SV=3	Pdia4	1.21042	1.3471	0.916219	1.12567	1.0898	1.05663
P08113	Endoplasmin OS=Mus musculus OX=10090 GN=Hsp90b1 PE=1 SV=2	Hsp90b1	1.29569	1.07604	0.86894	1.25598	0.965726	1.08035
P08228	Superoxide dismutase [Cu-Zn] OS=Mus musculus OX=10090 GN=Sod1 PE=1 SV=2	Sod1	0.90427	0.846546	1.06349	0.893672	1.46554	1.03051
P08249	Malate dehydrogenase, mitochondrial OS=Mus musculus OX=10090 GN=Mdh2 PE=1 SV=3	Mdh2	0.635188	1.16659	1.18575	0.516108	1.35087	1.10727
P08752	Guanine nucleotide-binding protein G(i) subunit alpha-2 OS=Mus musculus OX=10090 GN=Gnai2 PE=1 SV=5	Gnai2	1.3518	1.2002	0.122816	1.76248	1.08932	1.01015
P09103	Protein disulfide-isomerase OS=Mus musculus OX=10090 GN=P4hb PE=1 SV=2	P4hb	0.875219	0.978956	1.14894	1.25473	1.05899	1.09292
P09405	Nucleolin OS=Mus musculus OX=10090 GN=Ncl PE=1 SV=2	Ncl	1.25953	0.429534			0.443834	0.5787
P09411	Phosphoglycerate kinase 1 OS=Mus musculus OX=10090 GN=Pgk1 PE=1 SV=4	Pgk1	0.379803	0.385487	0.437534	2.50351	0.393771	2.29285
P09528	Ferritin heavy chain OS=Mus musculus OX=10090 GN=Fth1 PE=1 SV=2	Fth1	0.819743	0.766995	0.917931	1.19502	3.21389	0.712468
P09671	Superoxide dismutase [Mn], mitochondrial OS=Mus musculus OX=10090 GN=Sod2 PE=1 SV=3	Sod2	0.858412	1.07927	0.867369	1.64709	1.14621	0.914887
P0DP28	Calmodulin-3 OS=Mus musculus OX=10090 GN=Calm3 PE=1 SV=1	Calm3	1.32158	1.38688	1.45919	1.11041	1.14746	0.971084
P10126	Elongation factor 1-alpha 1 OS=Mus musculus OX=10090 GN=Eef1a1 PE=1 SV=3	Eef1a1	0.824869	0.967458	1.24457	0.944673	1.22867	1.36124
P10630	Eukaryotic initiation factor 4A-II OS=Mus musculus OX=10090 GN=Eif4a2 PE=1 SV=2	Eif4a2	0.106773	0.101661	0.100929	0.2296	5.82419	0.106223
P10711	Transcription elongation factor A protein 1 OS=Mus musculus OX=10090 GN=Tcea1 PE=1 SV=2	Tcea1	0.577203	0.432857	1.59576	0.808927	1.25218	2.33397
P10761	Zona pellucida sperm-binding protein 3 OS=Mus musculus OX=10090 GN=Zp3 PE=1 SV=4	Zp3	0.445729	1.68297	1.161	0.398312	0.855841	1.08933
P10852	4F2 cell-surface antigen heavy chain OS=Mus musculus OX=10090 GN=Slc3a2 PE=1 SV=1	Slc3a2	2.42519	1.81884	2.07423	0.295822	0.82756	0.492784
P11031	Activated RNA polymerase II transcriptional coactivator p15 OS=Mus musculus OX=10090 GN=Sub1 PE=1 SV=3	Sub1	0.974496	0.902387	0.803556	1.36191	1.16663	1.0601
P11157	Ribonucleoside-diphosphate reductase subunit M2 OS=Mus musculus OX=10090 GN=Rrm2 PE=1 SV=1	Rrm2	1.49003	1.32527	0.046053	0.664904		1.80457
P11214	Tissue-type plasminogen activator OS=Mus musculus OX=10090 GN=Plat PE=1 SV=3	Plat	0.953991	0.934796	1.14101	1.09315	1.033	0.68598
P11352	Glutathione peroxidase 1 OS=Mus musculus OX=10090 GN=Gpx1 PE=1 SV=2	Gpx1	1.11072	0.870856	0.80255	0.951942	1.22733	1.18671
P11438	Lysosome-associated membrane glycoprotein 1 OS=Mus musculus OX=10090 GN=Lamp1 PE=1 SV=2	Lamp1	1.43028	1.29053	1.19594	0.972071	1.08411	0.032984
P11440	Cyclin-dependent kinase 1 OS=Mus musculus OX=10090 GN=Cdk1 PE=1 SV=3	Cdk1	1.70341	0.896647	1.49428	0.84307	1.60792	0.828452
P11499	Heat shock protein HSP 90-beta OS=Mus musculus OX=10090 GN=Hsp90ab1 PE=1 SV=3	Hsp90ab1	0.91992	1.54958	0.971181	1.10888	1.02877	1.07969
P11881	Inositol 1,4,5-trisphosphate receptor type 1 OS=Mus musculus OX=10090 GN=Itpr1 PE=1 SV=2	Itpr1	1.08062	1.292	0.786145	1.51647	0.883086	0.696333
P11983	T-complex protein 1 subunit alpha OS=Mus musculus OX=10090 GN=Tcp1 PE=1 SV=3	Tcp1	0.778294	0.919685	0.657317	1.72846	1.69292	1.84085
P12367	cAMP-dependent protein kinase type II-alpha regulatory subunit OS=Mus musculus OX=10090 GN=Prkar2a PE=1 SV=2	Prkar2a	0.924698	0.707179	0.87597	1.28157	1.03071	0.861463
P12382	ATP-dependent 6-phosphofructokinase, liver type OS=Mus musculus OX=10090 GN=Pfkl PE=1 SV=4	Pfkl	1.35766	1.45835	0.404011	0.670255	1.77725	0.960033
P12787	Cytochrome c oxidase subunit 5A, mitochondrial OS=Mus musculus OX=10090 GN=Cox5a PE=1 SV=2	Cox5a		0.163214	0.58868		0.218703
P12970	60S ribosomal protein L7a OS=Mus musculus OX=10090 GN=Rpl7a PE=1 SV=2	Rpl7a	2.01954	1.15223	1.35226	0.822874	0.730835	1.09095
P13864	DNA (cytosine-5)-methyltransferase 1 OS=Mus musculus OX=10090 GN=Dnmt1 PE=1 SV=5	Dnmt1	1.1792	1.13306	1.14138	1.17348	1.16372	1.06767
P14115	60S ribosomal protein L27a OS=Mus musculus OX=10090 GN=Rpl27a PE=1 SV=5	Rpl27a	0.367132	1.75549		0.652593	0.234778
P14131	40S ribosomal protein S16 OS=Mus musculus OX=10090 GN=Rps16 PE=1 SV=4	Rps16	0.584156	1.16554	0.455101	2.05595	0.752061	1.62789
P14148	60S ribosomal protein L7 OS=Mus musculus OX=10090 GN=Rpl7 PE=1 SV=2	Rpl7	1.209	1.21199	1.24508	0.811604	1.36845	1.26642
P14152	Malate dehydrogenase, cytoplasmic OS=Mus musculus OX=10090 GN=Mdh1 PE=1 SV=3	Mdh1	1.14666	1.11028	1.42897	1.08001	0.910298	1.02014
P14206	40S ribosomal protein SA OS=Mus musculus OX=10090 GN=Rpsa PE=1 SV=4	Rpsa	1.22968	1.40796	1.06719	1.09272	1.05119	1.11646
P14211	Calreticulin OS=Mus musculus OX=10090 GN=Calr PE=1 SV=1	Calr	0.909819	1.18539	1.0098	1.29421	1.04933	1.20116
P14685	26S proteasome non-ATPase regulatory subunit 3 OS=Mus musculus OX=10090 GN=Psmd3 PE=1 SV=3	Psmd3	1.09948	0.868241	0.47173	1.74277	0.372742	0.966
P14733	Lamin-B1 OS=Mus musculus OX=10090 GN=Lmnb1 PE=1 SV=3	Lmnb1	2.46138	0.207489	2.48662	0.408379
P14824	Annexin A6 OS=Mus musculus OX=10090 GN=Anxa6 PE=1 SV=3	Anxa6	1.14191	1.04235	1.10108	1.10129	0.932577	1.03211
P14869	60S acidic ribosomal protein P0 OS=Mus musculus OX=10090 GN=Rplp0 PE=1 SV=3	Rplp0	1.43515	1.44452	1.11254	0.239942	1.47734	0.958317
P14873	Microtubule-associated protein 1B OS=Mus musculus OX=10090 GN=Map1b PE=1 SV=2	Map1b	0.64309	1.86673	0.323885	0.554091	1.21361	1.1893
P15327	Bisphosphoglycerate mutase OS=Mus musculus OX=10090 GN=Bpgm PE=1 SV=2	Bpgm	0.841094	0.813538	1.00077	1.20586	1.19577	1.20317
P15532	Nucleoside diphosphate kinase A OS=Mus musculus OX=10090 GN=Nme1 PE=1 SV=1	Nme1	1.18591	1.05539	1.11714	0.95261	1.12048	0.735282
P15920	V-type proton ATPase 116 kDa subunit a2 OS=Mus musculus OX=10090 GN=Atp6v0a2 PE=1 SV=2	Atp6v0a2	1.66358	0.048487	1.56414	2.265
P16110	Galectin-3 OS=Mus musculus OX=10090 GN=Lgals3 PE=1 SV=3	Lgals3	0.213786	2.32087			0.212292	0.12029
P16125	L-lactate dehydrogenase B chain OS=Mus musculus OX=10090 GN=Ldhb PE=1 SV=2	Ldhb	0.949249	1.11275	1.02815	1.07814	1.14074	1.03715
P16546	Spectrin alpha chain, non-erythrocytic 1 OS=Mus musculus OX=10090 GN=Sptan1 PE=1 SV=4	Sptan1	1.9618	1.17622	1.22264	0.75	0.549028
P16858	Glyceraldehyde-3-phosphate dehydrogenase OS=Mus musculus OX=10090 GN=Gapdh PE=1 SV=2	Gapdh	1.30055	1.33363	1.09668	0.431596	1.26894	1.04868
P17156	Heat shock-related 70 kDa protein 2 OS=Mus musculus OX=10090 GN=Hspa2 PE=1 SV=2	Hspa2	0.285176	0.487539	0.568047	1.07913	1.24092	0.81842
P17182	Alpha-enolase OS=Mus musculus OX=10090 GN=Eno1 PE=1 SV=3	Eno1	0.924658	1.0064	1.05485	1.10693	1.08732	0.950258
P17426	AP-2 complex subunit alpha-1 OS=Mus musculus OX=10090 GN=Ap2a1 PE=1 SV=1	Ap2a1	0.674198	0.756133	0.52285	0.667885	0.763719	0.537333
P17742	Peptidyl-prolyl cis-trans isomerase A OS=Mus musculus OX=10090 GN=Ppia PE=1 SV=2	Ppia	1.24031	1.28495	1.04501	0.696573	1.21689	0.753332
P17751	Triosephosphate isomerase OS=Mus musculus OX=10090 GN=Tpi1 PE=1 SV=5	Tpi1	1.20082	0.866224	1.04346	0.989568	1.02589	0.962005
Q61696	Heat shock 70 kDa protein 1A OS=Mus musculus OX=10090 GN=Hspa1a PE=1 SV=2	Hspa1a	1.32371	1.24257	1.14744	1.32748	0.545034	0.741643
P17918	Proliferating cell nuclear antigen OS=Mus musculus OX=10090 GN=Pcna PE=1 SV=2	Pcna	1.58816	0.922421	0.092148	1.12163		0.608266
P18242	Cathepsin D OS=Mus musculus OX=10090 GN=Ctsd PE=1 SV=1	Ctsd	1.21252	1.93839	1.02018	1.05773	0.53851	1.1089
P18653	Ribosomal protein S6 kinase alpha-1 OS=Mus musculus OX=10090 GN=Rps6ka1 PE=1 SV=1	Rps6ka1	0.895676	0.834956	1.25998	0.940457	1.11402	1.25167
P18654	Ribosomal protein S6 kinase alpha-3 OS=Mus musculus OX=10090 GN=Rps6ka3 PE=1 SV=2	Rps6ka3	1.77561	1.55221	1.0071	0.571075	1.03059	0.505823
P18760	Cofilin-1 OS=Mus musculus OX=10090 GN=Cfl1 PE=1 SV=3	Cfl1	1.73551	1.1608	1.74382	0.871502	1.27718	0.947523
P19096	Fatty acid synthase OS=Mus musculus OX=10090 GN=Fasn PE=1 SV=2	Fasn	0.832741	0.937019	0.883254	1.0713	1.02137	0.847769
P19157	Glutathione S-transferase P 1 OS=Mus musculus OX=10090 GN=Gstp1 PE=1 SV=2	Gstp1	0.766784	0.817645	0.730405	1.09664	0.531704	1.27307
P19253	60S ribosomal protein L13a OS=Mus musculus OX=10090 GN=Rpl13a PE=1 SV=4	Rpl13a	0.597557	0.578909	0.128393	3.03172	0.820109	0.782254
P19783	Cytochrome c oxidase subunit 4 isoform 1, mitochondrial OS=Mus musculus OX=10090 GN=Cox4i1 PE=1 SV=2	Cox4i1	1.45699	0.972224	1.09354	0.963051	0.972985	1.17158
P20029	Endoplasmic reticulum chaperone BiP OS=Mus musculus OX=10090 GN=Hspa5 PE=1 SV=3	Hspa5	1.0186	1.10742	1.21103	1.10377	1.07884	1.13589
P20239	Zona pellucida sperm-binding protein 2 OS=Mus musculus OX=10090 GN=Zp2 PE=1 SV=1	Zp2	0.952927	1.0919	0.577009	0.508204	2.22899	1.73999
P21107	Tropomyosin alpha-3 chain OS=Mus musculus OX=10090 GN=Tpm3 PE=1 SV=3	Tpm3	0.831971	0.876026	1.14539	1.08636	0.8573	1.54907
P21126	Ubiquitin-like protein 4A OS=Mus musculus OX=10090 GN=Ubl4a PE=1 SV=1	Ubl4a	0.680391	0.998519	0.865832	1.43732	1.07933	1.44492
P21271	Unconventional myosin-Vb OS=Mus musculus OX=10090 GN=Myo5b PE=1 SV=2	Myo5b	1.53061	1.28776	1.07357	0.859834	1.01953	0.777152
P21278	Guanine nucleotide-binding protein subunit alpha-11 OS=Mus musculus OX=10090 GN=Gna11 PE=1 SV=1	Gna11	1.21674	0.758278	0.489851	1.27798	1.2136	1.07475
P22892	AP-1 complex subunit gamma-1 OS=Mus musculus OX=10090 GN=Ap1g1 PE=1 SV=3	Ap1g1	1.01764	1.0395	1.10895	1.65201	1.25393	1.46417
P23116	Eukaryotic translation initiation factor 3 subunit A OS=Mus musculus OX=10090 GN=Eif3a PE=1 SV=5	Eif3a	1.30368	0.884986	0.959948	0.862775	0.827192	1.17386
P23242	Gap junction alpha-1 protein OS=Mus musculus OX=10090 GN=Gja1 PE=1 SV=2	Gja1		0.682756			0.270881
P23475	X-ray repair cross-complementing protein 6 OS=Mus musculus OX=10090 GN=Xrcc6 PE=1 SV=5	Xrcc6	1.29966	1.24833	0.799447	0.987849	0.670015	1.14353
P23506	Protein-L-isoaspartate(D-aspartate) O-methyltransferase OS=Mus musculus OX=10090 GN=Pcmt1 PE=1 SV=3	Pcmt1	0.81794	0.887396	0.892058	1.14723	1.1627	1.11021
P23591	GDP-L-fucose synthase OS=Mus musculus OX=10090 GN=Gfus PE=1 SV=3	Gfus	1.56609	1.17339	0.643719	0.536157	1.4947	0.473847
P24270	Catalase OS=Mus musculus OX=10090 GN=Cat PE=1 SV=4	Cat	0.152481	0.218356	0.214681	0.6277		0.164033
P24369	Peptidyl-prolyl cis-trans isomerase B OS=Mus musculus OX=10090 GN=Ppib PE=1 SV=2	Ppib	0.992819	0.67686	1.16182	0.733855	0.787385	0.964748
P24472	Glutathione S-transferase A4 OS=Mus musculus OX=10090 GN=Gsta4 PE=1 SV=3	Gsta4	1.12234	1.07966	1.14756	0.67795	1.26869	1.37314
P24547	Inosine-5'-monophosphate dehydrogenase 2 OS=Mus musculus OX=10090 GN=Impdh2 PE=1 SV=2	Impdh2	1.09421	1.07638	1.47452	1.15277	1.95174	0.086991
P24860	G2/mitotic-specific cyclin-B1 OS=Mus musculus OX=10090 GN=Ccnb1 PE=1 SV=3	Ccnb1	1.46127	1.89169	0.381461	0.668845	1.51966	1.42568
P25206	DNA replication licensing factor MCM3 OS=Mus musculus OX=10090 GN=Mcm3 PE=1 SV=2	Mcm3	0.812778	0.700661	0.524971	0.406562	1.75947	1.06303
P25444	40S ribosomal protein S2 OS=Mus musculus OX=10090 GN=Rps2 PE=1 SV=3	Rps2	1.5807	1.12676	0.745843	0.875909	0.818525	0.905044
P25976	Nucleolar transcription factor 1 OS=Mus musculus OX=10090 GN=Ubtf PE=1 SV=1	Ubtf		0.223418		1.27885		2.47917
P26043	Radixin OS=Mus musculus OX=10090 GN=Rdx PE=1 SV=3	Rdx	1.00077	1.14008	1.15062	1.12478	1.08428	0.967224
P26231	Catenin alpha-1 OS=Mus musculus OX=10090 GN=Ctnna1 PE=1 SV=1	Ctnna1	0.712175	0.763844	1.17466	1.37515	1.40743	1.1878
P26350	Prothymosin alpha OS=Mus musculus OX=10090 GN=Ptma PE=1 SV=2	Ptma	1.00913	1.35712	1.1427	1.05575	1.11139	1.3411
P26443	Glutamate dehydrogenase 1, mitochondrial OS=Mus musculus OX=10090 GN=Glud1 PE=1 SV=1	Glud1	1.12786	1.1822	0.505376	1.12958	1.02302	1.08704
P26450	Phosphatidylinositol 3-kinase regulatory subunit alpha OS=Mus musculus OX=10090 GN=Pik3r1 PE=1 SV=2	Pik3r1	1.23538	1.11925	0.824985	1.30588	1.07512	1.323
P26516	26S proteasome non-ATPase regulatory subunit 7 OS=Mus musculus OX=10090 GN=Psmd7 PE=1 SV=2	Psmd7	1.01093	1.04365	0.678984	0.983471	0.896554	0.868512
P26638	Serine--tRNA ligase, cytoplasmic OS=Mus musculus OX=10090 GN=Sars1 PE=1 SV=3	Sars1	1.47002	1.4437	1.2167	1.01712	0.928292	1.08192
P26883	Peptidyl-prolyl cis-trans isomerase FKBP1A OS=Mus musculus OX=10090 GN=Fkbp1a PE=1 SV=2	Fkbp1a	1.18729	1.41731	0.662169	2.81598	0.495967	0.851143
P27546	Microtubule-associated protein 4 OS=Mus musculus OX=10090 GN=Map4 PE=1 SV=3	Map4	0.799282	1.11773	1.77174	1.15957	1.2509	0.944496
P27601	Guanine nucleotide-binding protein subunit alpha-13 OS=Mus musculus OX=10090 GN=Gna13 PE=1 SV=1	Gna13	0.348137		1.75155		0.124549
P27612	Phospholipase A-2-activating protein OS=Mus musculus OX=10090 GN=Plaa PE=1 SV=4	Plaa	0.778544	1.15644	1.069	1.06443	1.24412	1.19246
P27641	X-ray repair cross-complementing protein 5 OS=Mus musculus OX=10090 GN=Xrcc5 PE=1 SV=4	Xrcc5	0.617282	1.18109			1.03896
P27659	60S ribosomal protein L3 OS=Mus musculus OX=10090 GN=Rpl3 PE=1 SV=3	Rpl3	0.750172	1.02934	1.08235	1.58043	0.918061	0.693918
P27773	Protein disulfide-isomerase A3 OS=Mus musculus OX=10090 GN=Pdia3 PE=1 SV=2	Pdia3	0.878636	0.852238	1.07884	1.03067	1.21119	1.27724
P28271	Cytoplasmic aconitate hydratase OS=Mus musculus OX=10090 GN=Aco1 PE=1 SV=3	Aco1	1.37466	1.25446	0.897456	1.01256	0.872611	0.883609
P28474	Alcohol dehydrogenase class-3 OS=Mus musculus OX=10090 GN=Adh5 PE=1 SV=3	Adh5	1.2514	1.54852	1.01051	0.937609	0.973652	1.44197
P28656	Nucleosome assembly protein 1-like 1 OS=Mus musculus OX=10090 GN=Nap1l1 PE=1 SV=2	Nap1l1	1.96558		0.771455	1.12301	1.01905	0.89427
P28659	CUGBP Elav-like family member 1 OS=Mus musculus OX=10090 GN=Celf1 PE=1 SV=2	Celf1	0.889178	1.06716	1.01449	1.37929	1.03866	0.732874
P28740	Kinesin-like protein KIF2A OS=Mus musculus OX=10090 GN=Kif2a PE=1 SV=2	Kif2a	1.62593	1.49218	0.178078		0.593571
P28867	Protein kinase C delta type OS=Mus musculus OX=10090 GN=Prkcd PE=1 SV=3	Prkcd	1.08912	1.15587	0.585069	1.56249	0.956791	0.858104
P29341	Polyadenylate-binding protein 1 OS=Mus musculus OX=10090 GN=Pabpc1 PE=1 SV=2	Pabpc1	0.765579	0.833153	0.74304	0.757875	1.45663	1.17901
P29387	Guanine nucleotide-binding protein subunit beta-4 OS=Mus musculus OX=10090 GN=Gnb4 PE=1 SV=4	Gnb4	0.951059	1.11711	0.845498	1.19908	0.97767	1.14456
P49945	Ferritin light chain 2 OS=Mus musculus OX=10090 GN=Ftl2 PE=3 SV=2	Ftl2	1.08811	1.24773	0.766236		0.953576	0.796282
P29595	NEDD8 OS=Mus musculus OX=10090 GN=Nedd8 PE=1 SV=2	Nedd8	1.26335	0.891151	0.912365	0.842126	1.80068	1.11298
P29758	Ornithine aminotransferase, mitochondrial OS=Mus musculus OX=10090 GN=Oat PE=1 SV=1	Oat	0.965338	1.1321	0.475097	1.21008	0.876102	1.43583
P30416	Peptidyl-prolyl cis-trans isomerase FKBP4 OS=Mus musculus OX=10090 GN=Fkbp4 PE=1 SV=5	Fkbp4	0.898352	1.09161	1.43146	1.1664	1.26387	1.04413
P30681	High mobility group protein B2 OS=Mus musculus OX=10090 GN=Hmgb2 PE=1 SV=3	Hmgb2	1.22741	1.24034	2.29274	0.71682	1.04624	1.17603
P31230	Aminoacyl tRNA synthase complex-interacting multifunctional protein 1 OS=Mus musculus OX=10090 GN=Aimp1 PE=1 SV=2	Aimp1	1.73527	0.890439	1.22806	1.35163	1.29248	0.975003
P31786	Acyl-CoA-binding protein OS=Mus musculus OX=10090 GN=Dbi PE=1 SV=2	Dbi	1.0252	1.08537	1.02303	1.35357	0.926423	0.735126
P31938	Dual specificity mitogen-activated protein kinase kinase 1 OS=Mus musculus OX=10090 GN=Map2k1 PE=1 SV=2	Map2k1	2.20289	0.703815	0.726235	1.16926	1.4399	0.648153
P32020	Sterol carrier protein 2 OS=Mus musculus OX=10090 GN=Scp2 PE=1 SV=3	Scp2	1.33636	1.15485		1.16097	1.49721	1.30244
P32067	Lupus La protein homolog OS=Mus musculus OX=10090 GN=Ssb PE=1 SV=1	Ssb	0.044944	0.68427	1.19968	1.85774	0.535732	0.556491
P32921	Tryptophan--tRNA ligase, cytoplasmic OS=Mus musculus OX=10090 GN=Wars1 PE=1 SV=2	Wars1	0.747709	0.729587	0.796699	0.728375	1.67214	0.991042
P33174	Chromosome-associated kinesin KIF4 OS=Mus musculus OX=10090 GN=Kif4 PE=1 SV=3	Kif4	0.963266	1.1351	0.948004	0.780136	0.751939	2.54521
P34022	Ran-specific GTPase-activating protein OS=Mus musculus OX=10090 GN=Ranbp1 PE=1 SV=2	Ranbp1	1.01728	1.70975	0.527703	0.69008	0.999166	2.68038
P34884	Macrophage migration inhibitory factor OS=Mus musculus OX=10090 GN=Mif PE=1 SV=2	Mif	1.0256	0.907438	0.679331	0.947736	1.09479	1.31966
P35123	Ubiquitin carboxyl-terminal hydrolase 4 OS=Mus musculus OX=10090 GN=Usp4 PE=1 SV=3	Usp4	0.866259	1.03736	0.671443	1.47497	1.26639
P35235	Tyrosine-protein phosphatase non-receptor type 11 OS=Mus musculus OX=10090 GN=Ptpn11 PE=1 SV=3	Ptpn11	1.46728	0.79902	1.4645	0.505232	0.774154	0.743181
P35276	Ras-related protein Rab-3D OS=Mus musculus OX=10090 GN=Rab3d PE=1 SV=1	Rab3d	0.89993	0.990419	1.36507	1.20245	0.855634	1.32592
P35278	Ras-related protein Rab-5C OS=Mus musculus OX=10090 GN=Rab5c PE=1 SV=2	Rab5c	0.641052		1.48846	0.413836	0.92878	0.894413
P61294	Ras-related protein Rab-6B OS=Mus musculus OX=10090 GN=Rab6b PE=1 SV=1	Rab6b	3.95164	0.324572	1.2504	0.43815	0.440871	1.05425
P35282	Ras-related protein Rab-21 OS=Mus musculus OX=10090 GN=Rab21 PE=1 SV=4	Rab21	1.0177	0.846734	0.766903	1.15146	0.763655	1.04007
P35285	Ras-related protein Rab-22A OS=Mus musculus OX=10090 GN=Rab22a PE=1 SV=2	Rab22a	0.887707	1.18411	1.32058	1.10061	0.302144	0.964237
P35486	Pyruvate dehydrogenase E1 component subunit alpha, somatic form, mitochondrial OS=Mus musculus OX=10090 GN=Pdha1 PE=1 SV=1	Pdha1	1.2874	1.09339	1.43433	0.842958	1.27046	1.16431
P35564	Calnexin OS=Mus musculus OX=10090 GN=Canx PE=1 SV=1	Canx	1.15407	1.06473	0.904033	1.34296	1.21282	1.13703
P35585	AP-1 complex subunit mu-1 OS=Mus musculus OX=10090 GN=Ap1m1 PE=1 SV=3	Ap1m1	1.48689	1.39803	1.84597	0.652243	0.985457	1.74029
P35700	Peroxiredoxin-1 OS=Mus musculus OX=10090 GN=Prdx1 PE=1 SV=1	Prdx1	1.02672	1.12783	1.23288	1.05861	1.2237	0.947457
P35761	Dual specificity protein kinase TTK OS=Mus musculus OX=10090 GN=Ttk PE=1 SV=1	Ttk		1.11254	1.04213	0.818782	1.1344	0.640415
P35922	Synaptic functional regulator FMR1 OS=Mus musculus OX=10090 GN=Fmr1 PE=1 SV=1	Fmr1	1.21299	1.44486	1.67537	0.605636	0.991177	0.660207
P35979	60S ribosomal protein L12 OS=Mus musculus OX=10090 GN=Rpl12 PE=1 SV=2	Rpl12	0.650866	0.99353	0.497323	1.54685	1.05263	1.5294
P35980	60S ribosomal protein L18 OS=Mus musculus OX=10090 GN=Rpl18 PE=1 SV=3	Rpl18	0.80358	1.33214	0.870393	1.30733	1.36363	0.933419
P36536	GTP-binding protein SAR1a OS=Mus musculus OX=10090 GN=Sar1a PE=1 SV=1	Sar1a	0.39643	0.659131	1.28156	0.275181	0.864957	2.27318
P36552	Oxygen-dependent coproporphyrinogen-III oxidase, mitochondrial OS=Mus musculus OX=10090 GN=Cpox PE=1 SV=2	Cpox	1.46343	1.00547	0.891114	1.43774	0.798372	0.887844
P36993	Protein phosphatase 1B OS=Mus musculus OX=10090 GN=Ppm1b PE=1 SV=1	Ppm1b	1.67807	0.800502	0.372434	1.58147	0.240279	0.523657
P37040	NADPH--cytochrome P450 reductase OS=Mus musculus OX=10090 GN=Por PE=1 SV=2	Por	0.885677	0.876925	1.6545	2.23924	0.760838	2.18384
P38647	Stress-70 protein, mitochondrial OS=Mus musculus OX=10090 GN=Hspa9 PE=1 SV=3	Hspa9	0.756182	1.11595	0.947582	1.08313	1.04016	1.30666
P39054	Dynamin-2 OS=Mus musculus OX=10090 GN=Dnm2 PE=1 SV=2	Dnm2	0.784961	0.783011	0.652875	1.18426	0.500705	0.606256
P40124	Adenylyl cyclase-associated protein 1 OS=Mus musculus OX=10090 GN=Cap1 PE=1 SV=4	Cap1	1.4633	1.2645	1.05053	1.00282	1.14316	1.28839
P40142	Transketolase OS=Mus musculus OX=10090 GN=Tkt PE=1 SV=1	Tkt	1.19494	1.1285	0.966665	0.896335	1.42668	1.22658
P40336	Vacuolar protein sorting-associated protein 26A OS=Mus musculus OX=10090 GN=Vps26a PE=1 SV=1	Vps26a	1.08055	1.40617	0.708972	0.934504	0.883581	0.984292
P40630	Transcription factor A, mitochondrial OS=Mus musculus OX=10090 GN=Tfam PE=1 SV=2	Tfam	0.937328	0.461165		0.309578
P41105	60S ribosomal protein L28 OS=Mus musculus OX=10090 GN=Rpl28 PE=1 SV=2	Rpl28	1.95116	1.66175	1.73302	0.223476	0.275311
P41216	Long-chain-fatty-acid--CoA ligase 1 OS=Mus musculus OX=10090 GN=Acsl1 PE=1 SV=2	Acsl1	0.825437	0.843301	1.02137	1.09968	1.27544	0.857739
P42125	Enoyl-CoA delta isomerase 1, mitochondrial OS=Mus musculus OX=10090 GN=Eci1 PE=1 SV=2	Eci1	1.10159	0.925674	1.1027	1.14699	1.05014	1.15317
P42208	Septin-2 OS=Mus musculus OX=10090 GN=Septin2 PE=1 SV=2	Septin2	1.5474	1.31104	0.435573	0.554386	1.20878	1.52665
P42227	Signal transducer and activator of transcription 3 OS=Mus musculus OX=10090 GN=Stat3 PE=1 SV=2	Stat3	1.10892	1.4885	0.79055	1.24718	0.92521	1.1241
P42669	Transcriptional activator protein Pur-alpha OS=Mus musculus OX=10090 GN=Pura PE=1 SV=1	Pura	1.72468	1.76601	1.10045	0.270393	0.459733	0.311535
P42859	Huntingtin OS=Mus musculus OX=10090 GN=Htt PE=1 SV=2	Htt	0.965097	0.888232			1.07359	0.890982
P42932	T-complex protein 1 subunit theta OS=Mus musculus OX=10090 GN=Cct8 PE=1 SV=3	Cct8	1.3382	1.14801	1.2502	1.04415	0.896907	0.98599
P43024	Cytochrome c oxidase subunit 6A1, mitochondrial OS=Mus musculus OX=10090 GN=Cox6a1 PE=1 SV=2	Cox6a1	1.40194	0.875792	1.52014	0.626353	1.626	1.12701
P45376	Aldo-keto reductase family 1 member B1 OS=Mus musculus OX=10090 GN=Akr1b1 PE=1 SV=3	Akr1b1	1.17819	1.11199	1.27741	1.10589	1.03676	1.00529
P45377	Aldose reductase-related protein 2 OS=Mus musculus OX=10090 GN=Akr1b8 PE=1 SV=2	Akr1b8	0.633957	0.951738	0.871992	1.42986	1.16858	0.521105
P45591	Cofilin-2 OS=Mus musculus OX=10090 GN=Cfl2 PE=1 SV=1	Cfl2	1.45981	1.41447	0.70418	1.2234	1.00164	0.822368
P45878	Peptidyl-prolyl cis-trans isomerase FKBP2 OS=Mus musculus OX=10090 GN=Fkbp2 PE=1 SV=1	Fkbp2	0.64522	1.08286	0.805099	1.25031	1.12485	1.28183
P46412	Glutathione peroxidase 3 OS=Mus musculus OX=10090 GN=Gpx3 PE=1 SV=2	Gpx3	0.747382			1.59889		0.525641
P46460	Vesicle-fusing ATPase OS=Mus musculus OX=10090 GN=Nsf PE=1 SV=2	Nsf	1.2065	1.25974	1.13726	0.903583	1.17555	1.55824
P46471	26S proteasome regulatory subunit 7 OS=Mus musculus OX=10090 GN=Psmc2 PE=1 SV=5	Psmc2	0.836163	0.687167	1.26022	1.42613	1.2201	1.12191
P46638	Ras-related protein Rab-11B OS=Mus musculus OX=10090 GN=Rab11b PE=1 SV=3	Rab11b	0.988084	0.817637	1.1508	1.0756	1.07494	1.23234
P46664	Adenylosuccinate synthetase isozyme 2 OS=Mus musculus OX=10090 GN=Adss2 PE=1 SV=2	Adss2	0.966597	1.42325	0.737239	0.938939	1.20752	1.38467
P46737	Lys-63-specific deubiquitinase BRCC36 OS=Mus musculus OX=10090 GN=Brcc3 PE=1 SV=1	Brcc3	0.8448	1.50599	0.618022	0.738162	0.610942	0.669749
P46978	Dolichyl-diphosphooligosaccharide--protein glycosyltransferase subunit STT3A OS=Mus musculus OX=10090 GN=Stt3a PE=1 SV=1	Stt3a	2.29066	1.08024	0.678374	1.18585	0.864314	0.992522
P47199	Quinone oxidoreductase OS=Mus musculus OX=10090 GN=Cryz PE=1 SV=1	Cryz	1.10281	1.42491	0.975748	1.20667	1.03806	1.0595
P47738	Aldehyde dehydrogenase, mitochondrial OS=Mus musculus OX=10090 GN=Aldh2 PE=1 SV=1	Aldh2	0.843482	1.24671	0.743852	0.890803	1.26893	1.0943
P47740	Aldehyde dehydrogenase family 3 member A2 OS=Mus musculus OX=10090 GN=Aldh3a2 PE=1 SV=2	Aldh3a2	1.18628	1.20909		1.48481	0.713562	0.843058
P47753	F-actin-capping protein subunit alpha-1 OS=Mus musculus OX=10090 GN=Capza1 PE=1 SV=4	Capza1	0.187851	0.186281	2.51903	0.251355	2.42176	3.27555
P47754	F-actin-capping protein subunit alpha-2 OS=Mus musculus OX=10090 GN=Capza2 PE=1 SV=3	Capza2	1.17578	1.05642	0.991582	1.18541	1.03152	0.776136
P47757	F-actin-capping protein subunit beta OS=Mus musculus OX=10090 GN=Capzb PE=1 SV=3	Capzb	1.1828	1.01356	0.845169	1.07673	1.14366	0.929094
P47758	Signal recognition particle receptor subunit beta OS=Mus musculus OX=10090 GN=Srprb PE=1 SV=1	Srprb	1.17934	1.34941	1.24933	0.970942	1.10335	0.931308
P47791	Glutathione reductase, mitochondrial OS=Mus musculus OX=10090 GN=Gsr PE=1 SV=3	Gsr	1.24215	1.31283	0.422969	1.26188	0.749928	0.53326
P47809	Dual specificity mitogen-activated protein kinase kinase 4 OS=Mus musculus OX=10090 GN=Map2k4 PE=1 SV=2	Map2k4	1.46388		0.907991	1.28737
P47856	Glutamine--fructose-6-phosphate aminotransferase [isomerizing] 1 OS=Mus musculus OX=10090 GN=Gfpt1 PE=1 SV=3	Gfpt1	1.15226	1.02066	0.703184	1.49374	1.50995	0.804752
P47911	60S ribosomal protein L6 OS=Mus musculus OX=10090 GN=Rpl6 PE=1 SV=3	Rpl6	0.93694	1.19526	1.68014	1.19514	1.10051	1.24231
P47962	60S ribosomal protein L5 OS=Mus musculus OX=10090 GN=Rpl5 PE=1 SV=3	Rpl5	0.677783	0.673556	0.821583	2.07683	2.49703	0.690713
P47963	60S ribosomal protein L13 OS=Mus musculus OX=10090 GN=Rpl13 PE=1 SV=3	Rpl13	0.455906	0.132483	0.57855	3.61157	0.612455	0.107456
Q9CXU9	Eukaryotic translation initiation factor 1b OS=Mus musculus OX=10090 GN=Eif1b PE=1 SV=2	Eif1b	1.34188	0.629106	1.22229	1.19242	1.39418	0.993745
P48036	Annexin A5 OS=Mus musculus OX=10090 GN=Anxa5 PE=1 SV=1	Anxa5	0.620116	0.484394	0.032767	1.24736	1.27191	1.40871
P48428	Tubulin-specific chaperone A OS=Mus musculus OX=10090 GN=Tbca PE=1 SV=3	Tbca	1.05152	1.3088	1.09214	1.04814	1.06704	1.45838
P48678	Prelamin-A/C OS=Mus musculus OX=10090 GN=Lmna PE=1 SV=2	Lmna	1.0043	1.11138	0.888506	1.03775	0.819194	0.984638
P48722	Heat shock 70 kDa protein 4L OS=Mus musculus OX=10090 GN=Hspa4l PE=1 SV=2	Hspa4l	0.989134	1.17439	0.797744	1.16239	0.991525	1.09355
P48725	Pericentrin OS=Mus musculus OX=10090 GN=Pcnt PE=1 SV=2	Pcnt	1.04277	1.39507	1.20849	1.34161	0.397253	0.565485
P48758	Carbonyl reductase [NADPH] 1 OS=Mus musculus OX=10090 GN=Cbr1 PE=1 SV=3	Cbr1	0.641771	1.23847	0.891259	1.52862	0.497883	1.23342
P48760	Folylpolyglutamate synthase, mitochondrial OS=Mus musculus OX=10090 GN=Fpgs PE=1 SV=3	Fpgs	1.30042	1.09691	0.791723	1.53816	0.97459	0.857166
P48774	Glutathione S-transferase Mu 5 OS=Mus musculus OX=10090 GN=Gstm5 PE=1 SV=1	Gstm5	1.26029	0.96193	1.02987	0.96376	1.41739	1.09007
P48962	ADP/ATP translocase 1 OS=Mus musculus OX=10090 GN=Slc25a4 PE=1 SV=4	Slc25a4	1.1296	0.77651	1.26005	1.01469	0.916474	0.941093
P49025	Citron Rho-interacting kinase OS=Mus musculus OX=10090 GN=Cit PE=1 SV=3	Cit	1.61964	1.72284	0.429039	0.855907	1.81882	0.48643
P49282	Natural resistance-associated macrophage protein 2 OS=Mus musculus OX=10090 GN=Slc11a2 PE=1 SV=2	Slc11a2	0.896946	1.06523	0.611712	1.43467	0.42657	0.462889
P49312	Heterogeneous nuclear ribonucleoprotein A1 OS=Mus musculus OX=10090 GN=Hnrnpa1 PE=1 SV=2	Hnrnpa1	1.09841	1.68373	1.34963	1.23756	1.00222	0.552762
P49443	Protein phosphatase 1A OS=Mus musculus OX=10090 GN=Ppm1a PE=1 SV=1	Ppm1a	0.509143	1.22413	0.153256		1.57237
P49615	Cyclin-dependent-like kinase 5 OS=Mus musculus OX=10090 GN=Cdk5 PE=1 SV=1	Cdk5	1.28439	1.24843	0.993239	0.796296	1.39866	0.728213
P49717	DNA replication licensing factor MCM4 OS=Mus musculus OX=10090 GN=Mcm4 PE=1 SV=1	Mcm4	0.762765	1.47631	1.37008	0.82546	1.21459	1.378
P49718	DNA replication licensing factor MCM5 OS=Mus musculus OX=10090 GN=Mcm5 PE=1 SV=2	Mcm5	1.04034	0.776783	0.818397	1.51039	1.51588	0.803804
P49722	Proteasome subunit alpha type-2 OS=Mus musculus OX=10090 GN=Psma2 PE=1 SV=3	Psma2	1.14187	1.10178	0.780952	0.40471	1.23829	1.00413
P50247	Adenosylhomocysteinase OS=Mus musculus OX=10090 GN=Ahcy PE=1 SV=3	Ahcy	1.00962	1.06195	1.03008	1.06856	1.00759	1.01451
P50396	Rab GDP dissociation inhibitor alpha OS=Mus musculus OX=10090 GN=Gdi1 PE=1 SV=3	Gdi1	0.389811	1.10049	0.016203	0.460663	0.05034	0.400291
P50516	V-type proton ATPase catalytic subunit A OS=Mus musculus OX=10090 GN=Atp6v1a PE=1 SV=2	Atp6v1a	0.824994	1.23896	0.882488	1.01961	1.06029	1.13137
P50518	V-type proton ATPase subunit E 1 OS=Mus musculus OX=10090 GN=Atp6v1e1 PE=1 SV=2	Atp6v1e1	0.891835	0.873959	0.831583	0.652265	1.12985	3.1265
P50544	Very long-chain specific acyl-CoA dehydrogenase, mitochondrial OS=Mus musculus OX=10090 GN=Acadvl PE=1 SV=3	Acadvl	0.880733	1.32153	1.68094	1.00578	1.20603	1.09176
P50580	Proliferation-associated protein 2G4 OS=Mus musculus OX=10090 GN=Pa2g4 PE=1 SV=3	Pa2g4	0.829497	0.793103	2.51236	0.596661	0.785006	1.56192
P51125	Calpastatin OS=Mus musculus OX=10090 GN=Cast PE=1 SV=2	Cast	1.20888	1.3081	1.43996	1.16066	1.50238	0.716001
P51150	Ras-related protein Rab-7a OS=Mus musculus OX=10090 GN=Rab7a PE=1 SV=2	Rab7a	0.919892	0.890311	1.23777	0.901914	0.908211	1.67999
P51410	60S ribosomal protein L9 OS=Mus musculus OX=10090 GN=Rpl9 PE=1 SV=2	Rpl9	1.44935	1.10159	2.49076	0.727355	0.745631	0.558511
P51660	Peroxisomal multifunctional enzyme type 2 OS=Mus musculus OX=10090 GN=Hsd17b4 PE=1 SV=3	Hsd17b4	1.15524	1.09563	0.941785	1.17278	1.18264	0.821648
P51807	Dynein light chain Tctex-type 1 OS=Mus musculus OX=10090 GN=Dynlt1 PE=1 SV=1	Dynlt1	1.21266	1.99779		0.374789	1.12561	1.09488
P51863	V-type proton ATPase subunit d 1 OS=Mus musculus OX=10090 GN=Atp6v0d1 PE=1 SV=2	Atp6v0d1	0.563409	0.676075	0.427307	1.54117	1.10342	0.881428
P51881	ADP/ATP translocase 2 OS=Mus musculus OX=10090 GN=Slc25a5 PE=1 SV=3	Slc25a5	0.621536	0.596482	1.29286	1.21202	0.609014	1.07912
P52293	Importin subunit alpha-1 OS=Mus musculus OX=10090 GN=Kpna2 PE=1 SV=2	Kpna2	1.0701	1.13791	1.09624	1.05569	1.03005	1.35772
P52480	Pyruvate kinase PKM OS=Mus musculus OX=10090 GN=Pkm PE=1 SV=4	Pkm	0.642159	0.881096	1.26322	1.17727	1.20484	1.30478
P52503	NADH dehydrogenase [ubiquinone] iron-sulfur protein 6, mitochondrial OS=Mus musculus OX=10090 GN=Ndufs6 PE=1 SV=2	Ndufs6	1.25856	1.07663	1.01175	0.836564	0.900068	0.899934
P52624	Uridine phosphorylase 1 OS=Mus musculus OX=10090 GN=Upp1 PE=1 SV=2	Upp1	0.891497	0.870634	0.838959	1.59347	0.933872	0.861971
P52760	2-iminobutanoate/2-iminopropanoate deaminase OS=Mus musculus OX=10090 GN=Rida PE=1 SV=3	Rida	1.39237	1.20654	0.441294	0.937582	0.76071	0.949022
P52825	Carnitine O-palmitoyltransferase 2, mitochondrial OS=Mus musculus OX=10090 GN=Cpt2 PE=1 SV=2	Cpt2	1.07771	1.38946	0.600545	0.871597	0.740246	1.19212
P52875	Transmembrane protein 165 OS=Mus musculus OX=10090 GN=Tmem165 PE=1 SV=2	Tmem165		1.98404		1.15508		0.027495
P52927	High mobility group protein HMGI-C OS=Mus musculus OX=10090 GN=Hmga2 PE=1 SV=1	Hmga2	1.28576	1.30343	1.14552	1.09378	1.02652	1.01539
P53026	60S ribosomal protein L10a OS=Mus musculus OX=10090 GN=Rpl10a PE=1 SV=3	Rpl10a	1.1717	0.815654	0.654791	1.41522	1.35848	0.610379
P53702	Holocytochrome c-type synthase OS=Mus musculus OX=10090 GN=Hccs PE=1 SV=2	Hccs	1.06264	2.01732	1.48608	0.674982	1.38948	1.07857
P53798	Squalene synthase OS=Mus musculus OX=10090 GN=Fdft1 PE=1 SV=2	Fdft1	1.1015	0.427685	0.252826	1.49216	3.08399	0.692313
P53810	Phosphatidylinositol transfer protein alpha isoform OS=Mus musculus OX=10090 GN=Pitpna PE=1 SV=2	Pitpna	0.502034	1.39241	1.0233	0.771368	1.21775	2.34203
P53986	Monocarboxylate transporter 1 OS=Mus musculus OX=10090 GN=Slc16a1 PE=1 SV=1	Slc16a1		0.801798	0.589463	0.959896	0.779232	3.28345
P53994	Ras-related protein Rab-2A OS=Mus musculus OX=10090 GN=Rab2a PE=1 SV=1	Rab2a	0.616351	0.846303	0.936692	2.00323	1.03701	1.0493
P53996	Cellular nucleic acid-binding protein OS=Mus musculus OX=10090 GN=Cnbp PE=1 SV=2	Cnbp	1.61413	1.90308	1.08773	0.667813	0.904049	1.27767
P54227	Stathmin OS=Mus musculus OX=10090 GN=Stmn1 PE=1 SV=2	Stmn1	0.655374	0.491627	0.518249	1.88699	1.43454	1.53296
P54728	UV excision repair protein RAD23 homolog B OS=Mus musculus OX=10090 GN=Rad23b PE=1 SV=2	Rad23b	2.07319	2.11043	0.744886	1.04674	0.327478	0.416152
P54729	NEDD8 ultimate buster 1 OS=Mus musculus OX=10090 GN=Nub1 PE=1 SV=2	Nub1	1.56769	1.45165	1.08226	1.473	0.866132	0.830967
P54775	26S proteasome regulatory subunit 6B OS=Mus musculus OX=10090 GN=Psmc4 PE=1 SV=2	Psmc4	1.32952	0.162014	1.11392	0.334426	0.55256	0.890138
P54822	Adenylosuccinate lyase OS=Mus musculus OX=10090 GN=Adsl PE=1 SV=2	Adsl	1.04891	1.0356	1.6032	0.632306	2.14491	0.949634
P54823	Probable ATP-dependent RNA helicase DDX6 OS=Mus musculus OX=10090 GN=Ddx6 PE=1 SV=1	Ddx6	0.978978	1.38534	1.18599	1.08927	1.07735	0.801644
P54923	[Protein ADP-ribosylarginine] hydrolase OS=Mus musculus OX=10090 GN=Adprh PE=1 SV=1	Adprh	1.04823	1.07484	0.856862	1.39356	0.887945	1.03247
P55096	ATP-binding cassette sub-family D member 3 OS=Mus musculus OX=10090 GN=Abcd3 PE=1 SV=2	Abcd3	0.431483	1.7991	2.27529	0.397421	1.35091	0.718046
P55258	Ras-related protein Rab-8A OS=Mus musculus OX=10090 GN=Rab8a PE=1 SV=2	Rab8a	0.961383	0.186966	1.30555	1.24954	1.39717	1.36422
P55264	Adenosine kinase OS=Mus musculus OX=10090 GN=Adk PE=1 SV=2	Adk	1.18772	1.57402	1.24685	0.925174	0.325559	1.10661
P55302	Alpha-2-macroglobulin receptor-associated protein OS=Mus musculus OX=10090 GN=Lrpap1 PE=1 SV=1	Lrpap1	0.956394	1.42161	0.951943	1.23371	1.07722	1.20369
P56135	ATP synthase subunit f, mitochondrial OS=Mus musculus OX=10090 GN=Atp5mf PE=1 SV=3	Atp5mf	1.35999	1.17464	1.31157	0.70359	0.817074
P56212	cAMP-regulated phosphoprotein 19 OS=Mus musculus OX=10090 GN=Arpp19 PE=1 SV=2	Arpp19	0.492291	1.50939	1.72577	1.2299	0.667904	1.18566
P56213	FAD-linked sulfhydryl oxidase ALR OS=Mus musculus OX=10090 GN=Gfer PE=1 SV=2	Gfer	0.281465	0.199773	0.498344	2.59437	2.2694	0.748127
P56280	T-cell leukemia/lymphoma protein 1A OS=Mus musculus OX=10090 GN=Tcl1a PE=1 SV=1	Tcl1a	0.740048	0.555432	0.890431	1.44545	1.32066	1.81598
P56371	Ras-related protein Rab-4A OS=Mus musculus OX=10090 GN=Rab4a PE=1 SV=2	Rab4a	1.11722	0.766519	1.21908	1.14972	1.07375	0.932911
P56390	Cyclin-dependent kinases regulatory subunit 2 OS=Mus musculus OX=10090 GN=Cks2 PE=1 SV=1	Cks2	1.41005	1.55812	1.52152	0.828627	1.2891	1.1455
P56391	Cytochrome c oxidase subunit 6B1 OS=Mus musculus OX=10090 GN=Cox6b1 PE=1 SV=2	Cox6b1	1.2673	1.685	0.910914	0.655172	1.23578	0.926442
P56394	Cytochrome c oxidase copper chaperone OS=Mus musculus OX=10090 GN=Cox17 PE=1 SV=2	Cox17	0.719595	1.20389	0.808996	1.4305	1.04572	1.20764
P56395	Cytochrome b5 OS=Mus musculus OX=10090 GN=Cyb5a PE=1 SV=2	Cyb5a	0.969411	1.06221	1.03547	1.50215	1.15105	1.18516
P56399	Ubiquitin carboxyl-terminal hydrolase 5 OS=Mus musculus OX=10090 GN=Usp5 PE=1 SV=1	Usp5	1.37352	0.547506	1.67155	1.08057	1.01778	0.886245
P56480	ATP synthase subunit beta, mitochondrial OS=Mus musculus OX=10090 GN=Atp5f1b PE=1 SV=2	Atp5f1b	1.15733	1.39057	0.737151	1.19237	1.34617	1.17107
P56812	Programmed cell death protein 5 OS=Mus musculus OX=10090 GN=Pdcd5 PE=1 SV=3	Pdcd5	0.754379	0.846223	0.968238	1.12663	1.16933	1.26748
P56840	Protein TCL1B1 OS=Mus musculus OX=10090 GN=Tcl1b1 PE=3 SV=1	Tcl1b1	1.32603	0.718211	0.535259	1.08027	1.15672	1.19542
P56841	Protein TCL1B2 OS=Mus musculus OX=10090 GN=Tcl1b2 PE=3 SV=1	Tcl1b2	1.28984	0.821058	0.799306	0.977106	1.56669	1.49395
P56844	Protein TCL1B4 OS=Mus musculus OX=10090 GN=Tcl1b4 PE=2 SV=1	Tcl1b4	0.442086	0.949575	1.28683	1.43416	0.71	1.83368
P56873	Protein ZNRD2 OS=Mus musculus OX=10090 GN=Znrd2 PE=1 SV=1	Znrd2			0.549283		0.588769
P56959	RNA-binding protein FUS OS=Mus musculus OX=10090 GN=Fus PE=1 SV=1	Fus	1.52828	0.897859	0.902196	1.19123	1.39917	1.02269
P57746	V-type proton ATPase subunit D OS=Mus musculus OX=10090 GN=Atp6v1d PE=1 SV=1	Atp6v1d	1.43687	0.663391	0.734068	1.10861	1.12099	0.545311
P57759	Endoplasmic reticulum resident protein 29 OS=Mus musculus OX=10090 GN=Erp29 PE=1 SV=2	Erp29	0.258548	0.052848	0.024332	0.030792		0.446819
P57776	Elongation factor 1-delta OS=Mus musculus OX=10090 GN=Eef1d PE=1 SV=3	Eef1d	0.935151	1.48091	0.992558	0.985896	1.39043	0.56058
P57780	Alpha-actinin-4 OS=Mus musculus OX=10090 GN=Actn4 PE=1 SV=1	Actn4	1.02891	1.08751	0.855631	1.10207	1.16111	0.850606
P58021	Transmembrane 9 superfamily member 2 OS=Mus musculus OX=10090 GN=Tm9sf2 PE=1 SV=1	Tm9sf2	1.00257	1.28618	0.944298	1.12373	1.17209	0.838144
P58137	Acyl-coenzyme A thioesterase 8 OS=Mus musculus OX=10090 GN=Acot8 PE=1 SV=1	Acot8	0.942993	0.944049	0.946729	0.885729	1.54054	1.52723
P58252	Elongation factor 2 OS=Mus musculus OX=10090 GN=Eef2 PE=1 SV=2	Eef2	1.17578	1.33978	1.2572	1.0091	0.995142	0.861854
P58281	Dynamin-like 120 kDa protein, mitochondrial OS=Mus musculus OX=10090 GN=Opa1 PE=1 SV=1	Opa1	1.00528	0.795117	1.38107	1.10513	1.03886	1.0586
P58389	Serine/threonine-protein phosphatase 2A activator OS=Mus musculus OX=10090 GN=Ptpa PE=1 SV=1	Ptpa	0.75988	0.57729	0.548792	1.95024	0.97017	0.719166
P58742	Aladin OS=Mus musculus OX=10090 GN=Aaas PE=1 SV=1	Aaas	0.515487	0.905127	0.035116	0.202706	1.87437	1.48297
P58771	Tropomyosin alpha-1 chain OS=Mus musculus OX=10090 GN=Tpm1 PE=1 SV=1	Tpm1	1.33632	0.793938	0.683612	1.02967	0.8299	0.982974
P58854	Gamma-tubulin complex component 3 OS=Mus musculus OX=10090 GN=Tubgcp3 PE=1 SV=2	Tubgcp3	1.22564		0.332963	1.76746
P58871	182 kDa tankyrase-1-binding protein OS=Mus musculus OX=10090 GN=Tnks1bp1 PE=1 SV=2	Tnks1bp1			1.17498	1.30378	1.26793
P59016	Vacuolar protein sorting-associated protein 33B OS=Mus musculus OX=10090 GN=Vps33b PE=1 SV=1	Vps33b	1.18342	0.749866	0.967675	0.984837	1.10843	1.3774
P59242	Cingulin OS=Mus musculus OX=10090 GN=Cgn PE=1 SV=1	Cgn	1.04798	1.14382	1.02609	2.40627	0.76291	1.01156
P59325	Eukaryotic translation initiation factor 5 OS=Mus musculus OX=10090 GN=Eif5 PE=1 SV=1	Eif5	1.14377	1.36412	0.938846	1.15781	1.08183	1.00618
P59326	YTH domain-containing family protein 1 OS=Mus musculus OX=10090 GN=Ythdf1 PE=1 SV=1	Ythdf1	1.33895	1.82012	0.944373	0.468753		0.496956
P59328	WD repeat and HMG-box DNA-binding protein 1 OS=Mus musculus OX=10090 GN=Wdhd1 PE=1 SV=2	Wdhd1	0.235465		0.660798	0.202011
P59999	Actin-related protein 2/3 complex subunit 4 OS=Mus musculus OX=10090 GN=Arpc4 PE=1 SV=3	Arpc4	0.089058		0.502066	1.11569	1.12487	0.937014
P60122	RuvB-like 1 OS=Mus musculus OX=10090 GN=Ruvbl1 PE=1 SV=1	Ruvbl1	0.956965	2.04644	0.637162	0.854176	0.697521	0.756615
P60229	Eukaryotic translation initiation factor 3 subunit E OS=Mus musculus OX=10090 GN=Eif3e PE=1 SV=1	Eif3e	1.58587	0.138866	1.68953	1.16994	0.476259	1.57152
P60330	Separin OS=Mus musculus OX=10090 GN=Espl1 PE=1 SV=1	Espl1	0.143309	0.226713		0.175652	0.262666	3.16609
P60334	Cysteine dioxygenase type 1 OS=Mus musculus OX=10090 GN=Cdo1 PE=1 SV=1	Cdo1	0.914534	1.60198	0.368789	1.75722	0.668779	1.0334
P60335	Poly(rC)-binding protein 1 OS=Mus musculus OX=10090 GN=Pcbp1 PE=1 SV=1	Pcbp1	1.45139	1.1969	0.52153	0.853476	1.50255	0.739466
P60487	Chronophin OS=Mus musculus OX=10090 GN=Pdxp PE=1 SV=1	Pdxp	1.41004	1.61431	1.09341	0.649959	1.29162	1.15241
P60670	Nuclear protein localization protein 4 homolog OS=Mus musculus OX=10090 GN=Nploc4 PE=1 SV=3	Nploc4	0.791294	1.32335	0.429799	1.07993	1.16547	0.638985
P60766	Cell division control protein 42 homolog OS=Mus musculus OX=10090 GN=Cdc42 PE=1 SV=2	Cdc42	0.980311	1.29842	0.910263	0.906154	1.01161	1.33408
P60843	Eukaryotic initiation factor 4A-I OS=Mus musculus OX=10090 GN=Eif4a1 PE=1 SV=1	Eif4a1	1.16044	1.29278	0.982158	0.949475	1.14955	1.11732
P60867	40S ribosomal protein S20 OS=Mus musculus OX=10090 GN=Rps20 PE=1 SV=1	Rps20	1.21357	0.995108	0.783273	1.24875	1.10869	0.806315
P60904	DnaJ homolog subfamily C member 5 OS=Mus musculus OX=10090 GN=Dnajc5 PE=1 SV=1	Dnajc5	0.622527	0.95417	0.985427	1.16375	1.88084	0.898667
P61027	Ras-related protein Rab-10 OS=Mus musculus OX=10090 GN=Rab10 PE=1 SV=1	Rab10	0.995005	1.02523	1.0945	1.29454	1.07943	0.991852
P61079	Ubiquitin-conjugating enzyme E2 D3 OS=Mus musculus OX=10090 GN=Ube2d3 PE=1 SV=1	Ube2d3	0.620526	0.784418	1.1367	0.150485	1.33441	2.59601
P61082	NEDD8-conjugating enzyme Ubc12 OS=Mus musculus OX=10090 GN=Ube2m PE=1 SV=1	Ube2m	1.4346	1.35442	0.182549	0.974136	0.902991	0.853239
P61087	Ubiquitin-conjugating enzyme E2 K OS=Mus musculus OX=10090 GN=Ube2k PE=1 SV=3	Ube2k	0.826914	1.49916	1.59394	0.445832	1.20016	1.48375
P61089	Ubiquitin-conjugating enzyme E2 N OS=Mus musculus OX=10090 GN=Ube2n PE=1 SV=1	Ube2n	1.06844	0.830613	1.85524	0.979933	1.40006	0.849626
P61161	Actin-related protein 2 OS=Mus musculus OX=10090 GN=Actr2 PE=1 SV=1	Actr2	1.39894	1.08525	0.718795	0.921314	1.00561	1.07733
Q8R5C5	Beta-centractin OS=Mus musculus OX=10090 GN=Actr1b PE=1 SV=1	Actr1b	0.597126	1.4274	1.53974	0.608132	0.887425	1.37215
P61202	COP9 signalosome complex subunit 2 OS=Mus musculus OX=10090 GN=Cops2 PE=1 SV=1	Cops2	1.16042	1.35578	0.9852	1.22427	0.947398	0.991183
P84078	ADP-ribosylation factor 1 OS=Mus musculus OX=10090 GN=Arf1 PE=1 SV=2	Arf1	0.701692	1.57969	0.848713	0.70134	1.45356	0.587274
P61255	60S ribosomal protein L26 OS=Mus musculus OX=10090 GN=Rpl26 PE=1 SV=1	Rpl26	0.920129	1.03481	2.25947	1.31317	0.751706	1.03295
P61290	Proteasome activator complex subunit 3 OS=Mus musculus OX=10090 GN=Psme3 PE=1 SV=1	Psme3	3.42616	0.441472		1.02204	0.533966	0.477671
P61358	60S ribosomal protein L27 OS=Mus musculus OX=10090 GN=Rpl27 PE=1 SV=2	Rpl27	1.25567	0.891309	1.41906	1.20478	1.28237	1.06715
P61458	Pterin-4-alpha-carbinolamine dehydratase OS=Mus musculus OX=10090 GN=Pcbd1 PE=1 SV=2	Pcbd1	1.82125	1.24769	0.412015	1.16682	0.572751	0.864248
P61514	60S ribosomal protein L37a OS=Mus musculus OX=10090 GN=Rpl37a PE=1 SV=2	Rpl37a	3.41572	1.07682	0.837763	0.363546	0.886242	0.564839
P61620	Protein transport protein Sec61 subunit alpha isoform 1 OS=Mus musculus OX=10090 GN=Sec61a1 PE=1 SV=2	Sec61a1	1.16525	0.955834	1.07154	1.00473	1.0472	1.02491
P61759	Prefoldin subunit 3 OS=Mus musculus OX=10090 GN=Vbp1 PE=1 SV=2	Vbp1	0.459247	1.02227	0.7665	1.91234	1.23554	1.04371
P61965	WD repeat-containing protein 5 OS=Mus musculus OX=10090 GN=Wdr5 PE=1 SV=1	Wdr5	0.830752	0.821766	0.566644	1.19135	0.853681	2.44739
P61971	Nuclear transport factor 2 OS=Mus musculus OX=10090 GN=Nutf2 PE=1 SV=1	Nutf2	1.48704	1.33109	1.4042	0.51406	1.11283	0.981614
P61979	Heterogeneous nuclear ribonucleoprotein K OS=Mus musculus OX=10090 GN=Hnrnpk PE=1 SV=1	Hnrnpk	1.27841	1.32893	1.66083	0.603006	0.96589	1.19885
P61982	14-3-3 protein gamma OS=Mus musculus OX=10090 GN=Ywhag PE=1 SV=2	Ywhag	0.706464	1.08098	0.855071	1.40553	1.10067	1.26729
P62073	Mitochondrial import inner membrane translocase subunit Tim10 OS=Mus musculus OX=10090 GN=Timm10 PE=1 SV=1	Timm10	0.943088	0.820482	0.618984	0.931408	0.983346	0.843466
P62075	Mitochondrial import inner membrane translocase subunit Tim13 OS=Mus musculus OX=10090 GN=Timm13 PE=1 SV=1	Timm13	0.358345	0.406346	0.414028	0.408812	0.552854	1.6885
P62082	40S ribosomal protein S7 OS=Mus musculus OX=10090 GN=Rps7 PE=2 SV=1	Rps7	1.19029	1.38577	0.51043	0.81851	1.09373	1.49331
P62137	Serine/threonine-protein phosphatase PP1-alpha catalytic subunit OS=Mus musculus OX=10090 GN=Ppp1ca PE=1 SV=1	Ppp1ca	0.924659	1.17093	0.91401	1.31728	1.04686	0.995581
P62192	26S proteasome regulatory subunit 4 OS=Mus musculus OX=10090 GN=Psmc1 PE=1 SV=1	Psmc1	1.17929	0.613167	0.513453	1.86968	1.08878	1.21108
P62196	26S proteasome regulatory subunit 8 OS=Mus musculus OX=10090 GN=Psmc5 PE=1 SV=1	Psmc5	1.24371	1.0666	0.887246	1.24001	1.04332	1.07877
P62242	40S ribosomal protein S8 OS=Mus musculus OX=10090 GN=Rps8 PE=1 SV=2	Rps8	0.713542	0.48698	0.359865	0.584677	0.288872	0.313268
P62245	40S ribosomal protein S15a OS=Mus musculus OX=10090 GN=Rps15a PE=1 SV=2	Rps15a	1.23455	1.15742	1.08738	1.03363	1.08239	0.908632
P62254	Ubiquitin-conjugating enzyme E2 G1 OS=Mus musculus OX=10090 GN=Ube2g1 PE=1 SV=3	Ube2g1	1.30717	1.22715	1.51412	1.09736	0.994918	0.861369
P62257	Ubiquitin-conjugating enzyme E2 H OS=Mus musculus OX=10090 GN=Ube2h PE=1 SV=1	Ube2h	0.151764					1.76223
P62259	14-3-3 protein epsilon OS=Mus musculus OX=10090 GN=Ywhae PE=1 SV=1	Ywhae	1.03363	1.05798	0.995183	1.38171	1.04216	1.06447
P62264	40S ribosomal protein S14 OS=Mus musculus OX=10090 GN=Rps14 PE=1 SV=3	Rps14	1.32239	1.07769	1.4348	0.768438	0.774977	0.861134
P62267	40S ribosomal protein S23 OS=Mus musculus OX=10090 GN=Rps23 PE=1 SV=3	Rps23	0.795588	0.304688	1.54226	2.3048	1.17511	0.500991
P62270	40S ribosomal protein S18 OS=Mus musculus OX=10090 GN=Rps18 PE=1 SV=3	Rps18	0.901477	1.25155	1.24165	1.07937	1.16016	0.831527
P62274	40S ribosomal protein S29 OS=Mus musculus OX=10090 GN=Rps29 PE=1 SV=2	Rps29	0.897357	1.37079	1.1978	0.844492	1.4679	0.804478
P62281	40S ribosomal protein S11 OS=Mus musculus OX=10090 GN=Rps11 PE=1 SV=3	Rps11	0.967003	2.38918	0.537155	1.35007	1.07223	0.960597
P62301	40S ribosomal protein S13 OS=Mus musculus OX=10090 GN=Rps13 PE=1 SV=2	Rps13	0.298268	1.08735	0.444497	1.0081	1.09093	1.08204
P62307	Small nuclear ribonucleoprotein F OS=Mus musculus OX=10090 GN=Snrpf PE=1 SV=1	Snrpf	0.645317	1.08046	0.818605	0.63791	0.612732	0.481594
P62313	U6 snRNA-associated Sm-like protein LSm6 OS=Mus musculus OX=10090 GN=Lsm6 PE=1 SV=1	Lsm6	0.306041			0.135652
P62334	26S proteasome regulatory subunit 10B OS=Mus musculus OX=10090 GN=Psmc6 PE=1 SV=1	Psmc6	0.430598	0.678755	0.597748	1.44471	1.18461	1.03147
P62488	DNA-directed RNA polymerase II subunit RPB7 OS=Mus musculus OX=10090 GN=Polr2g PE=1 SV=1	Polr2g	1.15078	0.562307	0.486927	1.49699	1.28016	0.688954
P62500	TSC22 domain family protein 1 OS=Mus musculus OX=10090 GN=Tsc22d1 PE=1 SV=2	Tsc22d1	1.21392	0.999241	1.72694	0.907527	0.680413	1.01025
P62702	40S ribosomal protein S4, X isoform OS=Mus musculus OX=10090 GN=Rps4x PE=1 SV=2	Rps4x	1.05808	1.05754	1.1189	0.888513	1.24941	0.837406
P63330	Serine/threonine-protein phosphatase 2A catalytic subunit alpha isoform OS=Mus musculus OX=10090 GN=Ppp2ca PE=1 SV=1	Ppp2ca	0.823916	0.85294	0.557993	1.33051	0.855692	0.721015
P62748	Hippocalcin-like protein 1 OS=Mus musculus OX=10090 GN=Hpcal1 PE=1 SV=2	Hpcal1	1.33324	1.08358	1.16856	1.34136	1.003	0.787884
P62751	60S ribosomal protein L23a OS=Mus musculus OX=10090 GN=Rpl23a PE=1 SV=1	Rpl23a	1.68125	1.15864	1.35152	0.713147	1.41453	1.17933
P62754	40S ribosomal protein S6 OS=Mus musculus OX=10090 GN=Rps6 PE=1 SV=1	Rps6	0.063238	0.955925	0.947988	1.26278	1.37192	1.54401
P62774	Myotrophin OS=Mus musculus OX=10090 GN=Mtpn PE=1 SV=2	Mtpn	1.42099	0.75722	1.02407	0.843163	1.34729	0.051185
P62806	Histone H4 OS=Mus musculus OX=10090 GN=H4c1 PE=1 SV=2	H4c1	1.47032	1.31008	1.57154	0.743796	0.994188	1.26284
P62814	V-type proton ATPase subunit B, brain isoform OS=Mus musculus OX=10090 GN=Atp6v1b2 PE=1 SV=1	Atp6v1b2	0.889634	1.46985	1.21497	1.0586	1.02487	0.920125
P62821	Ras-related protein Rab-1A OS=Mus musculus OX=10090 GN=Rab1A PE=1 SV=3	Rab1A	1.32491	1.22134	0.837504	1.59777	0.448628	1.11284
P62827	GTP-binding nuclear protein Ran OS=Mus musculus OX=10090 GN=Ran PE=1 SV=3	Ran	1.07856	1.0185	1.11609	1.09171	1.24198	0.93782
P62830	60S ribosomal protein L23 OS=Mus musculus OX=10090 GN=Rpl23 PE=1 SV=1	Rpl23	1.57246	0.964198	1.45966		1.02116
P62852	40S ribosomal protein S25 OS=Mus musculus OX=10090 GN=Rps25 PE=1 SV=1	Rps25	1.07046	1.13734	1.01131		1.16856
P62858	40S ribosomal protein S28 OS=Mus musculus OX=10090 GN=Rps28 PE=1 SV=1	Rps28	1.24515	1.16865	0.972172	0.62813	1.63394	1.43175
P62869	Elongin-B OS=Mus musculus OX=10090 GN=Elob PE=1 SV=1	Elob	1.99565	1.02618	1.99617	0.748462	1.01133	0.978172
P62874	Guanine nucleotide-binding protein G(I)/G(S)/G(T) subunit beta-1 OS=Mus musculus OX=10090 GN=Gnb1 PE=1 SV=3	Gnb1	1.09475	1.3824	0.57992	0.967432	0.855628	1.0466
P62878	E3 ubiquitin-protein ligase RBX1 OS=Mus musculus OX=10090 GN=Rbx1 PE=1 SV=1	Rbx1		0.578949		0.361488	0.490264
P62889	60S ribosomal protein L30 OS=Mus musculus OX=10090 GN=Rpl30 PE=1 SV=2	Rpl30	1.07785	2.23408	0.896008	0.892491	1.4052	0.542862
P62897	Cytochrome c, somatic OS=Mus musculus OX=10090 GN=Cycs PE=1 SV=2	Cycs	1.02881	0.852293	0.798764	1.07957	0.81005	1.1213
P62908	40S ribosomal protein S3 OS=Mus musculus OX=10090 GN=Rps3 PE=1 SV=1	Rps3	0.768424	1.41588	2.14338	0.962568	1.22144	1.22518
P62911	60S ribosomal protein L32 OS=Mus musculus OX=10090 GN=Rpl32 PE=1 SV=2	Rpl32	0.655513	0.923057	0.980016	1.14532	1.0834	0.988579
P62915	Transcription initiation factor IIB OS=Mus musculus OX=10090 GN=Gtf2b PE=1 SV=1	Gtf2b	1.73281	0.674427	1.42363	1.54011	0.400221	0.909942
P62918	60S ribosomal protein L8 OS=Mus musculus OX=10090 GN=Rpl8 PE=1 SV=2	Rpl8	0.925296	1.02624	0.72338	1.40278	0.946593	0.819261
P62960	Y-box-binding protein 1 OS=Mus musculus OX=10090 GN=Ybx1 PE=1 SV=3	Ybx1	0.667195	0.857811	0.404571	0.618752	0.58046	0.403521
P62983	Ubiquitin-40S ribosomal protein S27a OS=Mus musculus OX=10090 GN=Rps27a PE=1 SV=2	Rps27a	0.722858	1.18656	1.04075	1.1618	1.06104	0.761324
P63001	Ras-related C3 botulinum toxin substrate 1 OS=Mus musculus OX=10090 GN=Rac1 PE=1 SV=1	Rac1	0.570423	1.13091	1.39483	1.25706	1.36212	1.09883
P63005	Platelet-activating factor acetylhydrolase IB subunit beta OS=Mus musculus OX=10090 GN=Pafah1b1 PE=1 SV=2	Pafah1b1	1.33336	1.23868	1.08119	0.884728	1.11643	1.21291
P63017	Heat shock cognate 71 kDa protein OS=Mus musculus OX=10090 GN=Hspa8 PE=1 SV=1	Hspa8	0.890118	1.20486	1.14432	1.1012	1.02891	1.12018
P63024	Vesicle-associated membrane protein 3 OS=Mus musculus OX=10090 GN=Vamp3 PE=1 SV=1	Vamp3	0.727132	0.964766	0.732845	1.15373	1.46104	1.26205
P63028	Translationally-controlled tumor protein OS=Mus musculus OX=10090 GN=Tpt1 PE=1 SV=1	Tpt1	0.475282	0.830626	1.17463	1.25824	1.13265	1.37339
P63034	Cytohesin-2 OS=Mus musculus OX=10090 GN=Cyth2 PE=1 SV=2	Cyth2	1.70635	1.7703	2.44652	0.22874	0.110486	0.675926
P63037	DnaJ homolog subfamily A member 1 OS=Mus musculus OX=10090 GN=Dnaja1 PE=1 SV=1	Dnaja1	0.759291	1.13481	1.17366	0.943649	1.02063	0.919464
P63038	60 kDa heat shock protein, mitochondrial OS=Mus musculus OX=10090 GN=Hspd1 PE=1 SV=1	Hspd1	1.03326	1.2023	1.60593	0.676367	1.42519	0.997863
P63073	Eukaryotic translation initiation factor 4E OS=Mus musculus OX=10090 GN=Eif4e PE=1 SV=1	Eif4e	0.980173	1.34673	1.43593	0.746777	1.28019	1.57424
P63085	Mitogen-activated protein kinase 1 OS=Mus musculus OX=10090 GN=Mapk1 PE=1 SV=3	Mapk1	1.05687	1.05532	1.17401	0.969222	0.965554	1.06802
P63087	Serine/threonine-protein phosphatase PP1-gamma catalytic subunit OS=Mus musculus OX=10090 GN=Ppp1cc PE=1 SV=1	Ppp1cc		1.77439	0.970111	1.0603	0.738949	1.50042
P63094	Guanine nucleotide-binding protein G(s) subunit alpha isoforms short OS=Mus musculus OX=10090 GN=Gnas PE=1 SV=1	Gnas		1.92836	1.80694	0.127103
P63101	14-3-3 protein zeta/delta OS=Mus musculus OX=10090 GN=Ywhaz PE=1 SV=1	Ywhaz	0.998784	1.08749	1.21374	1.0429	1.06442	1.07111
P63158	High mobility group protein B1 OS=Mus musculus OX=10090 GN=Hmgb1 PE=1 SV=2	Hmgb1		2.6457		0.461686		0.043758
P63166	Small ubiquitin-related modifier 1 OS=Mus musculus OX=10090 GN=Sumo1 PE=1 SV=1	Sumo1	1.70895	0.684114	1.85512	1.09306	1.30761	0.435729
P63168	Dynein light chain 1, cytoplasmic OS=Mus musculus OX=10090 GN=Dynll1 PE=1 SV=1	Dynll1	0.887499	1.19786	0.974237	1.15479	0.936307	1.00962
P63242	Eukaryotic translation initiation factor 5A-1 OS=Mus musculus OX=10090 GN=Eif5a PE=1 SV=2	Eif5a	1.07054	1.22604	1.11555	1.08846	1.09296	0.888795
P63276	40S ribosomal protein S17 OS=Mus musculus OX=10090 GN=Rps17 PE=1 SV=2	Rps17	1.42268	1.48917	1.52639	0.319407	1.00746	0.826328
P63280	SUMO-conjugating enzyme UBC9 OS=Mus musculus OX=10090 GN=Ube2i PE=1 SV=1	Ube2i	1.32844	0.982865	0.785441	0.771978	1.6427	0.681823
P63323	40S ribosomal protein S12 OS=Mus musculus OX=10090 GN=Rps12 PE=1 SV=2	Rps12	1.36951	0.77591	1.17738	0.828335	0.707228	1.00873
P63325	40S ribosomal protein S10 OS=Mus musculus OX=10090 GN=Rps10 PE=1 SV=1	Rps10	0.171705	0.591495	1.35933	0.699497	1.33994	1.83072
P67778	Prohibitin OS=Mus musculus OX=10090 GN=Phb PE=1 SV=1	Phb	1.10726	1.23833	0.68814	0.939466	1.30592	0.928866
P67871	Casein kinase II subunit beta OS=Mus musculus OX=10090 GN=Csnk2b PE=1 SV=1	Csnk2b	0.98282	1.02244	0.445177	1.3357	0.98533	1.12657
P67984	60S ribosomal protein L22 OS=Mus musculus OX=10090 GN=Rpl22 PE=1 SV=2	Rpl22	0.632508		0.972074		1.28195
P68037	Ubiquitin-conjugating enzyme E2 L3 OS=Mus musculus OX=10090 GN=Ube2l3 PE=1 SV=1	Ube2l3	1.69419	0.639466	0.598775	0.95792	1.47714	1.66519
P68040	Receptor of activated protein C kinase 1 OS=Mus musculus OX=10090 GN=Rack1 PE=1 SV=3	Rack1	1.62714	1.30241	0.845234	1.3548	1.48429	0.649783
P68254	14-3-3 protein theta OS=Mus musculus OX=10090 GN=Ywhaq PE=1 SV=1	Ywhaq	1.51062	1.42951	1.1152	1.02989	0.982965	0.986551
P68372	Tubulin beta-4B chain OS=Mus musculus OX=10090 GN=Tubb4b PE=1 SV=1	Tubb4b	1.34831	1.3601	1.39711	0.952195	1.08799	1.04383
P68510	14-3-3 protein eta OS=Mus musculus OX=10090 GN=Ywhah PE=1 SV=2	Ywhah	0.380537	0.037538	2.31406	1.62697	0.346548	1.04209
P70122	Ribosome maturation protein SBDS OS=Mus musculus OX=10090 GN=Sbds PE=1 SV=4	Sbds	1.45344	1.44528	1.90595	0.197055	1.65568	0.978441
P70168	Importin subunit beta-1 OS=Mus musculus OX=10090 GN=Kpnb1 PE=1 SV=2	Kpnb1	1.05221	1.13801	0.87639	1.09275	0.991636	1.10528
P70195	Proteasome subunit beta type-7 OS=Mus musculus OX=10090 GN=Psmb7 PE=1 SV=1	Psmb7	1.03421	0.941682	1.09957	1.21202	1.18311	1.13565
P70280	Vesicle-associated membrane protein 7 OS=Mus musculus OX=10090 GN=Vamp7 PE=1 SV=1	Vamp7	0.063524	0.038233	0.919408	1.17776	0.9529	0.250504
P70288	Histone deacetylase 2 OS=Mus musculus OX=10090 GN=Hdac2 PE=1 SV=1	Hdac2	1.21532	1.0927	1.46949	0.928856	0.97605	0.855436
P70296	Phosphatidylethanolamine-binding protein 1 OS=Mus musculus OX=10090 GN=Pebp1 PE=1 SV=3	Pebp1	1.27809	1.0174	1.04767	0.941099	1.09343	0.885039
P70303	CTP synthase 2 OS=Mus musculus OX=10090 GN=Ctps2 PE=1 SV=1	Ctps2	1.29527	1.67851	0.647212	0.922386	1.13807	0.727606
P70335	Rho-associated protein kinase 1 OS=Mus musculus OX=10090 GN=Rock1 PE=1 SV=1	Rock1	1.22718	1.04394	0.480372	0.565476	0.407193	2.03865
P70336	Rho-associated protein kinase 2 OS=Mus musculus OX=10090 GN=Rock2 PE=1 SV=1	Rock2	1.34034	1.14205	1.34603	1.14278	1.24152	1.17206
P70398	Probable ubiquitin carboxyl-terminal hydrolase FAF-X OS=Mus musculus OX=10090 GN=Usp9x PE=1 SV=2	Usp9x	0.850905	1.89021	1.4205	1.01031	1.32908	0.985927
P70404	Isocitrate dehydrogenase [NAD] subunit gamma 1, mitochondrial OS=Mus musculus OX=10090 GN=Idh3g PE=1 SV=1	Idh3g	0.529587	0.211703	1.13443	0.335306	2.05711	0.807477
P70441	Na(+)/H(+) exchange regulatory cofactor NHE-RF1 OS=Mus musculus OX=10090 GN=Slc9a3r1 PE=1 SV=3	Slc9a3r1	0.997573	1.17323	1.66718	1.0803	1.08129	1.24699
Q60817	Nascent polypeptide-associated complex subunit alpha OS=Mus musculus OX=10090 GN=Naca PE=1 SV=1	Naca	0.99014	1.7486	1.99191	0.254286	1.89479	0.477742
P70697	Uroporphyrinogen decarboxylase OS=Mus musculus OX=10090 GN=Urod PE=1 SV=2	Urod		1.18907		0.838264	1.16834
P70698	CTP synthase 1 OS=Mus musculus OX=10090 GN=Ctps1 PE=1 SV=2	Ctps1	1.08803	1.02916	1.03205	1.05519	1.14818	0.994106
P70704	Phospholipid-transporting ATPase IA OS=Mus musculus OX=10090 GN=Atp8a1 PE=1 SV=2	Atp8a1		1.40029		0.271778		2.62979
P80313	T-complex protein 1 subunit eta OS=Mus musculus OX=10090 GN=Cct7 PE=1 SV=1	Cct7	0.614268	1.23331	0.94068	0.804927	0.937541	0.851187
P80314	T-complex protein 1 subunit beta OS=Mus musculus OX=10090 GN=Cct2 PE=1 SV=4	Cct2	1.1692	1.25129	0.971539	1.05309	1.02192	1.20067
P80315	T-complex protein 1 subunit delta OS=Mus musculus OX=10090 GN=Cct4 PE=1 SV=3	Cct4	1.04697	1.47347	0.800662	0.805803	1.01081	1.42033
P80316	T-complex protein 1 subunit epsilon OS=Mus musculus OX=10090 GN=Cct5 PE=1 SV=1	Cct5	0.72171	0.917362	0.90357	0.44094	0.647715	0.658598
P80317	T-complex protein 1 subunit zeta OS=Mus musculus OX=10090 GN=Cct6a PE=1 SV=3	Cct6a	1.61749	1.25515	0.977657	1.43587	0.830016	0.961153
P80318	T-complex protein 1 subunit gamma OS=Mus musculus OX=10090 GN=Cct3 PE=1 SV=1	Cct3	1.18575	1.3228	1.21177	0.992667	0.911095	0.856364
P83741	Serine/threonine-protein kinase WNK1 OS=Mus musculus OX=10090 GN=Wnk1 PE=1 SV=2	Wnk1	0.866	0.878588	0.917028	0.063667	1.36893	0.655522
P83870	PHD finger-like domain-containing protein 5A OS=Mus musculus OX=10090 GN=Phf5a PE=1 SV=1	Phf5a	1.81864	0.628391	0.331531	1.10782		0.731494
P83877	Thioredoxin-like protein 4A OS=Mus musculus OX=10090 GN=Txnl4a PE=1 SV=1	Txnl4a	0.02853	0.099684			1.09853
P83882	60S ribosomal protein L36a OS=Mus musculus OX=10090 GN=Rpl36a PE=3 SV=2	Rpl36a	0.890551	1.03971	0.880645	1.11638	1.12555	0.819942
P83940	Elongin-C OS=Mus musculus OX=10090 GN=Eloc PE=1 SV=1	Eloc	1.08644	1.12624	1.61048	0.765661	1.14719	0.937611
P84084	ADP-ribosylation factor 5 OS=Mus musculus OX=10090 GN=Arf5 PE=1 SV=2	Arf5	0.749185	0.772126	1.75424	0.818217	1.13606	1.20738
P84089	Enhancer of rudimentary homolog OS=Mus musculus OX=10090 GN=Erh PE=1 SV=1	Erh		0.546323	0.777033	1.02363	0.89464	1.52801
P84091	AP-2 complex subunit mu OS=Mus musculus OX=10090 GN=Ap2m1 PE=1 SV=1	Ap2m1	1.67638	0.196066	1.39507			1.66374
P84099	60S ribosomal protein L19 OS=Mus musculus OX=10090 GN=Rpl19 PE=1 SV=1	Rpl19	0.847092	1.33267	0.674611	0.772121	1.57114	0.583547
Q6ZWV3	60S ribosomal protein L10 OS=Mus musculus OX=10090 GN=Rpl10 PE=1 SV=3	Rpl10	1.37933	1.5777	1.4512	1.12592	1.65493	0.308459
P97310	DNA replication licensing factor MCM2 OS=Mus musculus OX=10090 GN=Mcm2 PE=1 SV=3	Mcm2	0.259443	1.39138	0.888303	0.47283	1.82063	1.30546
P97311	DNA replication licensing factor MCM6 OS=Mus musculus OX=10090 GN=Mcm6 PE=1 SV=1	Mcm6	0.745637	0.70973	0.967411	1.20097	0.989407	1.32864
P97315	Cysteine and glycine-rich protein 1 OS=Mus musculus OX=10090 GN=Csrp1 PE=1 SV=3	Csrp1	1.20427	1.3175	1.07864	0.951907	1.1421	0.795786
P97329	Kinesin-like protein KIF20A OS=Mus musculus OX=10090 GN=Kif20a PE=1 SV=1	Kif20a	1.27978	0.92869	1.12356	0.777573	1.11608	1.15945
P97350	Plakophilin-1 OS=Mus musculus OX=10090 GN=Pkp1 PE=1 SV=1	Pkp1		0.061049		0.036134	0.362385	0.166795
P97351	40S ribosomal protein S3a OS=Mus musculus OX=10090 GN=Rps3a PE=1 SV=3	Rps3a	0.966691	1.52473	1.16379	0.727834	1.3644	0.658968
P97379	Ras GTPase-activating protein-binding protein 2 OS=Mus musculus OX=10090 GN=G3bp2 PE=1 SV=2	G3bp2	1.02466	1.3012	1.14637	1.17043	1.32011	0.923052
P97440	Histone RNA hairpin-binding protein OS=Mus musculus OX=10090 GN=Slbp PE=1 SV=1	Slbp	1.28148	1.11652	0.84192	0.991629	1.46612	0.972398
P97441	Zinc transporter 3 OS=Mus musculus OX=10090 GN=Slc30a3 PE=1 SV=1	Slc30a3	1.25775	1.02978	0.182553	1.19148	1.03185	1.30957
P97450	ATP synthase-coupling factor 6, mitochondrial OS=Mus musculus OX=10090 GN=Atp5pf PE=1 SV=1	Atp5pf	1.48985	1.84546		1.30242	0.869968	1.42173
P97461	40S ribosomal protein S5 OS=Mus musculus OX=10090 GN=Rps5 PE=1 SV=3	Rps5	0.982166	2.34611	2.16103	0.068157	0.683297	0.236726
P97473	RISC-loading complex subunit TARBP2 OS=Mus musculus OX=10090 GN=Tarbp2 PE=1 SV=2	Tarbp2	0.545809	1.04354	1.50958	1.31565	0.986879	1.2912
P97493	Thioredoxin, mitochondrial OS=Mus musculus OX=10090 GN=Txn2 PE=1 SV=1	Txn2	0.902585	0.390407	0.558152	0.711314	0.800654	0.801224
P97496	SWI/SNF complex subunit SMARCC1 OS=Mus musculus OX=10090 GN=Smarcc1 PE=1 SV=2	Smarcc1	2.1921	0.898589	0.89629		0.584193	0.754565
P97807	Fumarate hydratase, mitochondrial OS=Mus musculus OX=10090 GN=Fh PE=1 SV=3	Fh	1.79617	1.88471	0.362004	0.489005	0.91246	0.724854
P97823	Acyl-protein thioesterase 1 OS=Mus musculus OX=10090 GN=Lypla1 PE=1 SV=1	Lypla1	1.29487	0.775938	0.400856	0.112922	2.52109	2.27101
P97930	Thymidylate kinase OS=Mus musculus OX=10090 GN=Dtymk PE=1 SV=2	Dtymk	0.885035	2.08508	1.94403	0.724288	0.353762	1.03624
P98192	Dihydroxyacetone phosphate acyltransferase OS=Mus musculus OX=10090 GN=Gnpat PE=1 SV=1	Gnpat	0.493168	1.03674			0.381518	1.0981
P99024	Tubulin beta-5 chain OS=Mus musculus OX=10090 GN=Tubb5 PE=1 SV=1	Tubb5	0.210611		1.82361	1.82738		0.475497
P99026	Proteasome subunit beta type-4 OS=Mus musculus OX=10090 GN=Psmb4 PE=1 SV=1	Psmb4	0.729751	0.120385	1.60699	1.17805	2.33347	0.596532
P99027	60S acidic ribosomal protein P2 OS=Mus musculus OX=10090 GN=Rplp2 PE=1 SV=3	Rplp2	1.75392	1.20832	1.62087	0.849235	0.797313	0.487044
P99028	Cytochrome b-c1 complex subunit 6, mitochondrial OS=Mus musculus OX=10090 GN=Uqcrh PE=1 SV=2	Uqcrh	0.800108	0.627422	1.40961	1.02169	1.29819	1.64924
P99029	Peroxiredoxin-5, mitochondrial OS=Mus musculus OX=10090 GN=Prdx5 PE=1 SV=2	Prdx5	1.30589	1.96197	0.781431	0.833402	1.14078	1.38515
Q00262	Syntaxin-2 OS=Mus musculus OX=10090 GN=Stx2 PE=1 SV=1	Stx2	0.354218	0.794507	0.332106	1.28636	1.3186	1.63864
Q00612	Glucose-6-phosphate 1-dehydrogenase X OS=Mus musculus OX=10090 GN=G6pdx PE=1 SV=3	G6pdx	0.901073	1.08244	1.15072	1.14527	1.06998	1.18139
Q00PI9	Heterogeneous nuclear ribonucleoprotein U-like protein 2 OS=Mus musculus OX=10090 GN=Hnrnpul2 PE=1 SV=2	Hnrnpul2	1.49513	1.39147	0.914481	0.96437	1.43612	1.14636
Q01405	Protein transport protein Sec23A OS=Mus musculus OX=10090 GN=Sec23a PE=1 SV=2	Sec23a	1.77719	1.67982	1.31353	0.707545	1.12349	0.576546
Q01768	Nucleoside diphosphate kinase B OS=Mus musculus OX=10090 GN=Nme2 PE=1 SV=1	Nme2	1.03731	0.789172	1.10623	1.08013	1.14616	1.04235
Q01853	Transitional endoplasmic reticulum ATPase OS=Mus musculus OX=10090 GN=Vcp PE=1 SV=4	Vcp	1.10979	0.99116	0.997897	0.915303	1.14506	1.45927
Q02053	Ubiquitin-like modifier-activating enzyme 1 OS=Mus musculus OX=10090 GN=Uba1 PE=1 SV=1	Uba1	0.881826	1.13208	0.985988	0.971091	1.08292	1.24246
Q02248	Catenin beta-1 OS=Mus musculus OX=10090 GN=Ctnnb1 PE=1 SV=1	Ctnnb1	0.748858	0.696977	0.631923	1.08952	1.46725	1.11083
Q02257	Junction plakoglobin OS=Mus musculus OX=10090 GN=Jup PE=1 SV=3	Jup	0.04249	0.079864	0.061398	0.050085	0.683886	0.471287
Q02819	Nucleobindin-1 OS=Mus musculus OX=10090 GN=Nucb1 PE=1 SV=2	Nucb1	1.28951	1.10388	1.13842	0.610021	1.00979	1.07213
Q03265	ATP synthase subunit alpha, mitochondrial OS=Mus musculus OX=10090 GN=Atp5f1a PE=1 SV=1	Atp5f1a	1.02354	1.00336	0.652645	1.47391	1.05105	0.940576
Q03958	Prefoldin subunit 6 OS=Mus musculus OX=10090 GN=Pfdn6 PE=1 SV=1	Pfdn6	0.511099	0.792291	0.403303	3.05001	0.467847	0.743753
Q04447	Creatine kinase B-type OS=Mus musculus OX=10090 GN=Ckb PE=1 SV=1	Ckb	1.03269	1.20998	1.17216	0.966347	1.22342	1.13092
Q05512	Serine/threonine-protein kinase MARK2 OS=Mus musculus OX=10090 GN=Mark2 PE=1 SV=3	Mark2	0.713236	1.02834	0.829185	1.08983	2.54193	1.02784
Q05816	Fatty acid-binding protein 5 OS=Mus musculus OX=10090 GN=Fabp5 PE=1 SV=3	Fabp5	1.14893	1.11685	0.898884	1.079	0.921831	0.806732
Q05920	Pyruvate carboxylase, mitochondrial OS=Mus musculus OX=10090 GN=Pc PE=1 SV=1	Pc	0.99496	1.4797	0.699535	1.32453	1.16664	0.972908
Q05D44	Eukaryotic translation initiation factor 5B OS=Mus musculus OX=10090 GN=Eif5b PE=1 SV=2	Eif5b	1.35304	0.943128	0.956659	1.02395	0.866456	0.741727
Q06138	Calcium-binding protein 39 OS=Mus musculus OX=10090 GN=Cab39 PE=1 SV=2	Cab39	0.906866	1.04148	1.14484	1.15074	1.23294	0.824695
Q06185	ATP synthase subunit e, mitochondrial OS=Mus musculus OX=10090 GN=Atp5me PE=1 SV=2	Atp5me	0.948281	0.691547	0.779441	1.09918	1.22792	1.017
Q07076	Annexin A7 OS=Mus musculus OX=10090 GN=Anxa7 PE=1 SV=2	Anxa7	0.680137	0.568475	0.642442	0.990657	1.00394	1.44752
Q07105	Growth/differentiation factor 9 OS=Mus musculus OX=10090 GN=Gdf9 PE=2 SV=2	Gdf9	1.48691	1.81557	1.53484	0.895686	1.00907	0.578754
Q07113	Cation-independent mannose-6-phosphate receptor OS=Mus musculus OX=10090 GN=Igf2r PE=1 SV=1	Igf2r	0.877969	1.23992	1.13126	1.09705	0.96701	1.00117
Q07235	Glia-derived nexin OS=Mus musculus OX=10090 GN=Serpine2 PE=1 SV=2	Serpine2	1.55611	1.1381	0.157292	0.160329	1.59389	1.57582
Q07832	Serine/threonine-protein kinase PLK1 OS=Mus musculus OX=10090 GN=Plk1 PE=1 SV=2	Plk1	1.0507	1.03125	0.914673	1.00905	1.34267	0.981829
Q08297	DNA repair protein RAD51 homolog 1 OS=Mus musculus OX=10090 GN=Rad51 PE=1 SV=1	Rad51	0.931725	0.700939	1.46617	0.914436	0.997075	2.58724
Q08509	Epidermal growth factor receptor kinase substrate 8 OS=Mus musculus OX=10090 GN=Eps8 PE=1 SV=2	Eps8	0.022841			1.07988	0.03326	2.0042
Q08943	FACT complex subunit SSRP1 OS=Mus musculus OX=10090 GN=Ssrp1 PE=1 SV=2	Ssrp1	1.25966	0.732096	0.284301	1.059	1.16288	0.674357
Q0VGB7	Serine/threonine-protein phosphatase 4 regulatory subunit 2 OS=Mus musculus OX=10090 GN=Ppp4r2 PE=1 SV=1	Ppp4r2		1.16633	1.06292		0.660617	1.54859
Q11011	Puromycin-sensitive aminopeptidase OS=Mus musculus OX=10090 GN=Npepps PE=1 SV=2	Npepps	1.46599	0.949358	1.06584	1.03944	0.875819	1.38539
Q148V7	RAB11-binding protein RELCH OS=Mus musculus OX=10090 GN=Relch PE=1 SV=1	Relch	1.20264	1.22651	1.29907	0.845464	0.865072	1.07502
Q149F3	Eukaryotic peptide chain release factor GTP-binding subunit ERF3B OS=Mus musculus OX=10090 GN=Gspt2 PE=1 SV=1	Gspt2	0.482885	0.854341	1.18918	1.17814	0.971644	1.01946
Q14DK4	Glycerol-3-phosphate acyltransferase 2, mitochondrial OS=Mus musculus OX=10090 GN=Gpat2 PE=1 SV=3	Gpat2	0.782375	1.61851	0.875366	1.76337	0.88724	0.681883
Q2KN98	Cytospin-A OS=Mus musculus OX=10090 GN=Specc1l PE=1 SV=1	Specc1l	1.68636	1.38342	1.50653	0.874922	0.913707	0.994026
Q2TBE6	Phosphatidylinositol 4-kinase type 2-alpha OS=Mus musculus OX=10090 GN=Pi4k2a PE=1 SV=1	Pi4k2a		1.44837	0.890044	1.7218	1.25954
Q3B7Z2	Oxysterol-binding protein 1 OS=Mus musculus OX=10090 GN=Osbp PE=1 SV=3	Osbp	1.17708	1.31461	0.275803	1.38776	1.21382	1.30166
Q3KNM2	E3 ubiquitin-protein ligase MARCHF5 OS=Mus musculus OX=10090 GN=Marchf5 PE=1 SV=1	Marchf5	1.11172	1.23157	0.89772	1.14628	1.12436	0.961646
Q3T9Z9	Zinc finger-containing ubiquitin peptidase 1 OS=Mus musculus OX=10090 GN=Zup1 PE=2 SV=2	Zup1	0.564861	0.437694	0.464073	3.2285	0.546	2.59127
Q3TC72	Fumarylacetoacetate hydrolase domain-containing protein 2A OS=Mus musculus OX=10090 GN=Fahd2 PE=1 SV=1	Fahd2	0.989553	0.619772	0.370795	1.33834	1.2969	0.803215
Q3TCH7	Cullin-4A OS=Mus musculus OX=10090 GN=Cul4a PE=1 SV=1	Cul4a	1.29943	0.863282	1.05496	1.19958	0.363382	1.44346
Q3TCJ8	Coiled-coil domain-containing protein 69 OS=Mus musculus OX=10090 GN=Ccdc69 PE=1 SV=1	Ccdc69	1.69122	1.36244	1.25584	1.06825	0.817962	1.26175
Q3TDQ1	Dolichyl-diphosphooligosaccharide--protein glycosyltransferase subunit STT3B OS=Mus musculus OX=10090 GN=Stt3b PE=1 SV=2	Stt3b	0.590002	2.13704	0.37292	0.896872	0.682607	0.583613
Q3TFD2	Lysophosphatidylcholine acyltransferase 1 OS=Mus musculus OX=10090 GN=Lpcat1 PE=1 SV=1	Lpcat1	1.28523	1.01792	1.00012	0.665408	1.15267	0.878485
Q3TFQ1	SPRY domain-containing protein 7 OS=Mus musculus OX=10090 GN=Spryd7 PE=1 SV=2	Spryd7	0.141176	2.21329	1.58919		1.99583
Q3TGF2	Protein FAM107B OS=Mus musculus OX=10090 GN=Fam107b PE=1 SV=2	Fam107b	1.60528	1.27449	1.37946	0.825161	1.41401	0.803775
Q3THE2	Myosin regulatory light chain 12B OS=Mus musculus OX=10090 GN=Myl12b PE=1 SV=2	Myl12b	1.32986	1.59365		0.875179	0.553205
Q3THK7	GMP synthase [glutamine-hydrolyzing] OS=Mus musculus OX=10090 GN=Gmps PE=1 SV=2	Gmps	1.01632	1.13715	1.17221	1.06129	1.23995	1.28161
Q3THS6	S-adenosylmethionine synthase isoform type-2 OS=Mus musculus OX=10090 GN=Mat2a PE=1 SV=2	Mat2a	0.787403	1.03563	0.981065	1.22107	0.892132	1.19345
Q3TLH4	Protein PRRC2C OS=Mus musculus OX=10090 GN=Prrc2c PE=1 SV=3	Prrc2c	0.048807	1.29549	0.76061		1.26569
Q3TUH1	Phosphatidate cytidylyltransferase, mitochondrial OS=Mus musculus OX=10090 GN=Tamm41 PE=1 SV=2	Tamm41	1.29147	1.69452	1.36784	0.660553	1.28547	0.688263
Q3TVC7	Cyclin-D1-binding protein 1 OS=Mus musculus OX=10090 GN=Ccndbp1 PE=1 SV=1	Ccndbp1	1.19339	1.26126	1.38481	1.10834	0.795105	0.749057
Q3TWI9	CSC1-like protein 2 OS=Mus musculus OX=10090 GN=Tmem63b PE=1 SV=1	Tmem63b	0.768442	1.11146	0.674313	1.28722	1.02449	1.18278
Q3TXS7	26S proteasome non-ATPase regulatory subunit 1 OS=Mus musculus OX=10090 GN=Psmd1 PE=1 SV=1	Psmd1	1.37158	1.09678	1.00809	1.24265	1.27434	1.0178
Q3U0P5	Ectonucleoside triphosphate diphosphohydrolase 6 OS=Mus musculus OX=10090 GN=Entpd6 PE=1 SV=1	Entpd6	0.892837	3.43554	0.697688	0.69658	0.118637	0.903505
Q3U186	Probable arginine--tRNA ligase, mitochondrial OS=Mus musculus OX=10090 GN=Rars2 PE=1 SV=1	Rars2		1.68636		0.682576	1.10647
Q3U1J4	DNA damage-binding protein 1 OS=Mus musculus OX=10090 GN=Ddb1 PE=1 SV=2	Ddb1	1.04904	0.990936	0.996056	1.23836	1.06499	1.04974
Q3U487	E3 ubiquitin-protein ligase HECTD3 OS=Mus musculus OX=10090 GN=Hectd3 PE=1 SV=2	Hectd3		1.50302	0.656284	1.47504
Q3U5C8	Rho guanine nucleotide exchange factor 16 OS=Mus musculus OX=10090 GN=Arhgef16 PE=1 SV=3	Arhgef16		0.921179	0.688075	1.03881
Q3U7R1	Extended synaptotagmin-1 OS=Mus musculus OX=10090 GN=Esyt1 PE=1 SV=2	Esyt1	0.080153	0.904946	0.03337	0.026695	0.118533	0.010442
Q3U7U3	F-box only protein 7 OS=Mus musculus OX=10090 GN=Fbxo7 PE=1 SV=2	Fbxo7	1.32574	0.919812	0.520366		1.32036	1.44659
Q3U9G9	Delta(14)-sterol reductase LBR OS=Mus musculus OX=10090 GN=Lbr PE=1 SV=2	Lbr	0.50199	0.667818	1.45671	1.11987	1.25288	2.03247
Q3UA06	Pachytene checkpoint protein 2 homolog OS=Mus musculus OX=10090 GN=Trip13 PE=1 SV=1	Trip13		0.604912		1.04447
Q3UCV8	Ubiquitin thioesterase otulin OS=Mus musculus OX=10090 GN=Otulin PE=1 SV=1	Otulin			0.211332	2.10944	0.390108
Q3UDE2	Tubulin--tyrosine ligase-like protein 12 OS=Mus musculus OX=10090 GN=Ttll12 PE=1 SV=1	Ttll12	1.52829	1.31728	0.545516	1.12555	1.34821	1.01465
Q3UDK1	TRAF-type zinc finger domain-containing protein 1 OS=Mus musculus OX=10090 GN=Trafd1 PE=1 SV=1	Trafd1	0.87792	1.12686	1.27442	1.02953	1.00552	1.61407
Q3UE37	Ubiquitin-conjugating enzyme E2 Z OS=Mus musculus OX=10090 GN=Ube2z PE=1 SV=2	Ube2z	0.83098	0.661085	0.409954	2.54897	0.809483	0.968518
Q3UEB3	Poly(U)-binding-splicing factor PUF60 OS=Mus musculus OX=10090 GN=Puf60 PE=1 SV=2	Puf60	1.03402	1.66582	0.070215	2.17425	1.75964	0.107556
Q3UFF7	Lysophospholipase-like protein 1 OS=Mus musculus OX=10090 GN=Lyplal1 PE=1 SV=3	Lyplal1	1.0266	1.29239	0.854079	1.04611	1.10593	0.962025
Q3UGC7	Eukaryotic translation initiation factor 3 subunit J-A OS=Mus musculus OX=10090 GN=Eif3j1 PE=2 SV=1	Eif3j1	0.251261	1.84418	0.477533	0.295481	1.45664	2.11827
Q3UH66	Serine/threonine-protein kinase WNK2 OS=Mus musculus OX=10090 GN=Wnk2 PE=1 SV=2	Wnk2	0.590735	0.883578	1.39781	1.50333	1.6975	1.0939
Q3UHQ6	Protein dopey-2 OS=Mus musculus OX=10090 GN=Dop1b PE=1 SV=3	Dop1b	0.810862	0.577672		1.57027	0.917615	0.459507
Q3UHX2	28 kDa heat- and acid-stable phosphoprotein OS=Mus musculus OX=10090 GN=Pdap1 PE=1 SV=1	Pdap1	0.887605	1.24426	1.12843	1.66061	1.34736	1.1343
Q3UJB9	Enhancer of mRNA-decapping protein 4 OS=Mus musculus OX=10090 GN=Edc4 PE=1 SV=2	Edc4	1.4634	1.15513	0.969961	0.618661	1.17894	0.651733
Q3UJD6	Ubiquitin carboxyl-terminal hydrolase 19 OS=Mus musculus OX=10090 GN=Usp19 PE=1 SV=1	Usp19	1.49805	1.59043	1.75745	0.903348	0.856861	1.04085
Q3UJU9	Regulator of microtubule dynamics protein 3 OS=Mus musculus OX=10090 GN=Rmdn3 PE=1 SV=2	Rmdn3	1.08389	1.23054	0.987289	0.935913	1.60872	0.891477
Q3UKC1	Tax1-binding protein 1 homolog OS=Mus musculus OX=10090 GN=Tax1bp1 PE=1 SV=2	Tax1bp1	0.694886	0.906344	1.30727	1.34587	0.954654	1.36895
Q3ULA2	F-box/WD repeat-containing protein 1A OS=Mus musculus OX=10090 GN=Btrc PE=1 SV=2	Btrc	0.649765	0.93788	0.643176	1.56363	0.917362	0.795795
Q3UM45	Protein phosphatase 1 regulatory subunit 7 OS=Mus musculus OX=10090 GN=Ppp1r7 PE=1 SV=2	Ppp1r7	0.916199	1.54371	1.12521	0.636291	1.22139	1.02066
Q3UMF0	Cordon-bleu protein-like 1 OS=Mus musculus OX=10090 GN=Cobll1 PE=1 SV=2	Cobll1	0.952097	1.34438	1.3008	1.12805	1.50627	0.95445
Q3UMR0	Ankyrin repeat domain-containing protein 27 OS=Mus musculus OX=10090 GN=Ankrd27 PE=1 SV=2	Ankrd27	0.443478	0.941147		2.5757	0.570549	1.30307
Q3UN04	Ubiquitin carboxyl-terminal hydrolase 30 OS=Mus musculus OX=10090 GN=Usp30 PE=1 SV=1	Usp30	1.44337	1.11708	1.5044	1.56155	1.07153	0.901901
Q3UPL0	Protein transport protein Sec31A OS=Mus musculus OX=10090 GN=Sec31a PE=1 SV=2	Sec31a	1.22242	0.756689	1.13534	1.21397	0.929626	0.910328
Q3UQ44	Ras GTPase-activating-like protein IQGAP2 OS=Mus musculus OX=10090 GN=Iqgap2 PE=1 SV=2	Iqgap2			0.794583	1.27489		1.73093
Q3UQV5	Kelch repeat and BTB domain-containing protein 8 OS=Mus musculus OX=10090 GN=Kbtbd8 PE=2 SV=1	Kbtbd8	0.667767	1.0895	1.15948	1.14405	1.39567	1.34258
Q3US41	Epithelial splicing regulatory protein 1 OS=Mus musculus OX=10090 GN=Esrp1 PE=1 SV=2	Esrp1	1.52807		0.136904			1.12263
Q3UTA9	Eukaryotic translation initiation factor 4E type 1B OS=Mus musculus OX=10090 GN=Eif4e1b PE=2 SV=1	Eif4e1b	1.14733	1.32738	1.21711	0.93694	1.27582	0.988162
Q3UTJ2	Sorbin and SH3 domain-containing protein 2 OS=Mus musculus OX=10090 GN=Sorbs2 PE=1 SV=2	Sorbs2		0.613525		1.66869	0.352141	1.3583
Q3UV17	Keratin, type II cytoskeletal 2 oral OS=Mus musculus OX=10090 GN=Krt76 PE=1 SV=1	Krt76	0.1088	0.16514	0.010709	0.016073	0.766459	0.38125
Q3UV70	[Pyruvate dehydrogenase [acetyl-transferring]]-phosphatase 1, mitochondrial OS=Mus musculus OX=10090 GN=Pdp1 PE=1 SV=1	Pdp1	1.24884	0.357516	1.97998	0.865641	0.774406	1.06955
Q3UVK0	Endoplasmic reticulum metallopeptidase 1 OS=Mus musculus OX=10090 GN=Ermp1 PE=1 SV=2	Ermp1	0.741793	1.33279	0.645603	0.690412	0.788611	0.615258
Q3UWR2	KH homology domain-containing protein 1A OS=Mus musculus OX=10090 GN=Khdc1a PE=2 SV=1	Khdc1a	0.723186	1.01843	1.30335	1.08337	0.680795	0.874321
Q3UWY1	Oogenesin-3 OS=Mus musculus OX=10090 GN=Oog3 PE=2 SV=1	Oog3	0.566635	1.037	1.07083	1.29657	1.22914	1.34829
Q3UX61	N-alpha-acetyltransferase 11 OS=Mus musculus OX=10090 GN=Naa11 PE=1 SV=1	Naa11	0.449082		0.167201	2.52914		0.707585
Q3UX83	Probable inactive 1-aminocyclopropane-1-carboxylate synthase-like protein 2 OS=Mus musculus OX=10090 GN=Accsl PE=2 SV=1	Accsl	1.15329	0.271559	1.86972	1.89762	1.10762	1.40977
Q3UYC0	Protein phosphatase 1H OS=Mus musculus OX=10090 GN=Ppm1h PE=1 SV=1	Ppm1h	1.36848	1.69083	0.992197	0.863253	1.21082	1.10539
Q3V0C5	Ubiquitin carboxyl-terminal hydrolase 48 OS=Mus musculus OX=10090 GN=Usp48 PE=1 SV=2	Usp48		0.125486		1.359	1.33003	1.29319
Q3V0K9	Plastin-1 OS=Mus musculus OX=10090 GN=Pls1 PE=1 SV=1	Pls1	0.810393	1.28822	1.27883	1.26517	1.19438	1.08414
Q3V132	ADP/ATP translocase 4 OS=Mus musculus OX=10090 GN=Slc25a31 PE=1 SV=1	Slc25a31	0.918146	0.893036	0.955277	1.36844	0.917498	0.77787
Q3V1H1	Cytoskeleton-associated protein 2 OS=Mus musculus OX=10090 GN=Ckap2 PE=1 SV=1	Ckap2	0.826622	0.831468	0.528443	1.26448	0.655422	1.57094
Q3V1L4	Cytosolic purine 5'-nucleotidase OS=Mus musculus OX=10090 GN=Nt5c2 PE=1 SV=2	Nt5c2	0.877561	0.84416	1.45166	1.0775	1.31094	1.30034
Q3V1T4	Prolyl 3-hydroxylase 1 OS=Mus musculus OX=10090 GN=P3h1 PE=1 SV=2	P3h1	0.341348	4.67002	0.331404	1.19817	0.456679	0.124022
Q3V3Q7	Phosphofurin acidic cluster sorting protein 2 OS=Mus musculus OX=10090 GN=Pacs2 PE=1 SV=2	Pacs2	1.10662	0.870896		1.45409		0.425272
Q3V3R1	Monofunctional C1-tetrahydrofolate synthase, mitochondrial OS=Mus musculus OX=10090 GN=Mthfd1l PE=1 SV=2	Mthfd1l	0.614215	0.736082	0.630606	1.14085	0.867753	1.23531
Q4U2R1	E3 ubiquitin-protein ligase HERC2 OS=Mus musculus OX=10090 GN=Herc2 PE=1 SV=3	Herc2	0.998346	0.755198	0.586632		0.801904	0.767207
Q4VAA2	Protein CDV3 OS=Mus musculus OX=10090 GN=Cdv3 PE=1 SV=2	Cdv3	0.798663	0.707538	1.53358	1.16391	1.37138	1.65347
Q4VC33	E3 ubiquitin-protein transferase MAEA OS=Mus musculus OX=10090 GN=Maea PE=1 SV=1	Maea		0.615922			1.28376
Q61656	Probable ATP-dependent RNA helicase DDX5 OS=Mus musculus OX=10090 GN=Ddx5 PE=1 SV=2	Ddx5	0.847929	1.11763	0.443689	1.14289	1.3096	1.19373
Q505F5	Leucine-rich repeat-containing protein 47 OS=Mus musculus OX=10090 GN=Lrrc47 PE=1 SV=1	Lrrc47	1.49745	1.11331	1.48782	1.10724	1.09041	0.991268
Q505K2	FHF complex subunit HOOK interacting protein 1A OS=Mus musculus OX=10090 GN=Fhip1a PE=1 SV=2	Fhip1a	0.196029	0.333473	0.060552	0.369871	0.132106	0.298308
Q569Z6	Thyroid hormone receptor-associated protein 3 OS=Mus musculus OX=10090 GN=Thrap3 PE=1 SV=1	Thrap3		0.327928		1.15631
Q571I9	Aldehyde dehydrogenase family 16 member A1 OS=Mus musculus OX=10090 GN=Aldh16a1 PE=1 SV=2	Aldh16a1	1.18662	1.2914	0.836864	0.798828	1.52663	1.08773
Q5DTW7	Retroelement silencing factor 1 OS=Mus musculus OX=10090 GN=Resf1 PE=1 SV=2	Resf1	0.643075	1.89999	2.01654	0.266472	0.458496	0.37983
Q5EG47	5'-AMP-activated protein kinase catalytic subunit alpha-1 OS=Mus musculus OX=10090 GN=Prkaa1 PE=1 SV=2	Prkaa1	1.76099	0.969122	0.410251		1.93306
Q5FWK3	Rho GTPase-activating protein 1 OS=Mus musculus OX=10090 GN=Arhgap1 PE=1 SV=1	Arhgap1	0.720207	0.673541	1.26144	1.04072	1.43352	1.4501
Q5H8C4	Vacuolar protein sorting-associated protein 13A OS=Mus musculus OX=10090 GN=Vps13a PE=1 SV=1	Vps13a	0.760639	1.35573	0.426556	0.763886	1.64566	1.13834
Q5HZI1	Microtubule-associated tumor suppressor 1 homolog OS=Mus musculus OX=10090 GN=Mtus1 PE=1 SV=2	Mtus1	1.57578	1.81633	1.05313	0.870347	0.984052	0.458009
Q5I043	Ubiquitin carboxyl-terminal hydrolase 28 OS=Mus musculus OX=10090 GN=Usp28 PE=1 SV=1	Usp28	1.09156	0.150722	0.386606	1.64743	1.63298	0.362962
Q5SF07	Insulin-like growth factor 2 mRNA-binding protein 2 OS=Mus musculus OX=10090 GN=Igf2bp2 PE=1 SV=1	Igf2bp2	0.745543	1.1897	1.35005	0.921242	0.954246	0.711808
Q5SQY2	Biorientation of chromosomes in cell division protein 1 OS=Mus musculus OX=10090 GN=Bod1 PE=3 SV=1	Bod1	1.29966	1.10443	1.24492	0.480244	1.31503	1.11199
Q5SS80	Dehydrogenase/reductase SDR family member 13 OS=Mus musculus OX=10090 GN=Dhrs13 PE=1 SV=1	Dhrs13	0.746211	1.65344	0.68271	0.240183	1.30604	0.748467
Q5SSL4	Active breakpoint cluster region-related protein OS=Mus musculus OX=10090 GN=Abr PE=1 SV=1	Abr	0.88096	1.06044	1.19164	0.897113	1.08052	1.28196
Q5SSW2	Proteasome activator complex subunit 4 OS=Mus musculus OX=10090 GN=Psme4 PE=1 SV=1	Psme4	0.026176	0.794871	0.825391	1.37305	1.56725	1.68943
Q5SUF2	Luc7-like protein 3 OS=Mus musculus OX=10090 GN=Luc7l3 PE=1 SV=1	Luc7l3	0.922503	1.08489	0.821685		1.04031	1.30451
Q5SUR0	Phosphoribosylformylglycinamidine synthase OS=Mus musculus OX=10090 GN=Pfas PE=1 SV=1	Pfas	0.61094	0.240837	1.06723		2.46903	0.284802
Q5SWT3	Solute carrier family 25 member 35 OS=Mus musculus OX=10090 GN=Slc25a35 PE=1 SV=2	Slc25a35	0.955121	0.930266	0.758205	0.994224	0.956329	0.886711
Q5SWY7	Protein FAM83G OS=Mus musculus OX=10090 GN=Fam83g PE=1 SV=1	Fam83g	0.965617	0.952546	1.09249		0.918563
Q5SYH2	Transmembrane protein 199 OS=Mus musculus OX=10090 GN=Tmem199 PE=1 SV=1	Tmem199		0.204052	0.281297	0.193234	0.659986	0.660448
Q5U430	E3 ubiquitin-protein ligase UBR3 OS=Mus musculus OX=10090 GN=Ubr3 PE=1 SV=3	Ubr3	0.102084	0.259273	0.279679	1.45191	1.69639	2.65516
Q5XG73	Acyl-CoA-binding domain-containing protein 5 OS=Mus musculus OX=10090 GN=Acbd5 PE=1 SV=1	Acbd5	0.05146	0.263955		4.02204	0.111384	0.868599
Q5XJY4	Presenilins-associated rhomboid-like protein, mitochondrial OS=Mus musculus OX=10090 GN=Parl PE=1 SV=1	Parl	2.01712	1.22873	0.820335	0.788265	0.371355	1.38447
Q5XJY5	Coatomer subunit delta OS=Mus musculus OX=10090 GN=Arcn1 PE=1 SV=2	Arcn1	0.768641	1.09213	0.998618	1.27124	1.20232	1.073
Q5XKN4	Protein jagunal homolog 1 OS=Mus musculus OX=10090 GN=Jagn1 PE=1 SV=2	Jagn1	0.116261	1.06347	0.780607	1.20414	0.783832	1.4916
Q60520	Paired amphipathic helix protein Sin3a OS=Mus musculus OX=10090 GN=Sin3a PE=1 SV=3	Sin3a	1.16182	1.11899	1.06943	0.862744	1.32876	1.78794
Q60597	2-oxoglutarate dehydrogenase, mitochondrial OS=Mus musculus OX=10090 GN=Ogdh PE=1 SV=3	Ogdh	1.05217	0.893465	0.874073	1.28454	1.10603	1.18945
Q60598	Src substrate cortactin OS=Mus musculus OX=10090 GN=Cttn PE=1 SV=2	Cttn	0.75992	0.886636	1.79246	0.368692	1.31992	0.914108
Q60605	Myosin light polypeptide 6 OS=Mus musculus OX=10090 GN=Myl6 PE=1 SV=3	Myl6	0.848238	1.0885	2.30304	0.655279	1.31645	1.39933
Q60649	Caseinolytic peptidase B protein homolog OS=Mus musculus OX=10090 GN=Clpb PE=1 SV=1	Clpb	0.801591	1.26565	0.995686	1.08287	0.881592	0.465004
Q60668	Heterogeneous nuclear ribonucleoprotein D0 OS=Mus musculus OX=10090 GN=Hnrnpd PE=1 SV=2	Hnrnpd	0.867714	0.556058	1.24613	2.16295		0.932927
Q60676	Serine/threonine-protein phosphatase 5 OS=Mus musculus OX=10090 GN=Ppp5c PE=1 SV=3	Ppp5c	1.0765	0.968304	0.833101	1.37023	1.06232	0.876301
Q60692	Proteasome subunit beta type-6 OS=Mus musculus OX=10090 GN=Psmb6 PE=1 SV=3	Psmb6	1.29955	0.247939	1.32296	0.808526	0.781561	1.28904
Q60698	Ski oncogene OS=Mus musculus OX=10090 GN=Ski PE=1 SV=2	Ski	1.0556	1.0978	1.00344	1.14632	0.935233	1.34126
Q60710	Deoxynucleoside triphosphate triphosphohydrolase SAMHD1 OS=Mus musculus OX=10090 GN=Samhd1 PE=1 SV=3	Samhd1			0.456917	1.06385
Q60737	Casein kinase II subunit alpha OS=Mus musculus OX=10090 GN=Csnk2a1 PE=1 SV=2	Csnk2a1	1.09776	1.24859	0.715685	1.24725	1.23676	1.16901
Q60739	BAG family molecular chaperone regulator 1 OS=Mus musculus OX=10090 GN=Bag1 PE=1 SV=3	Bag1	0.870422	1.34912	0.464685	1.95097	1.52852	0.294451
Q60864	Stress-induced-phosphoprotein 1 OS=Mus musculus OX=10090 GN=Stip1 PE=1 SV=1	Stip1	0.990598	1.12066	1.14072	1.27474	1.1627	1.00101
Q60866	Phosphotriesterase-related protein OS=Mus musculus OX=10090 GN=Pter PE=1 SV=1	Pter	1.04066	1.14133	0.641568	1.01228	1.22729	0.59719
Q60870	Receptor expression-enhancing protein 5 OS=Mus musculus OX=10090 GN=Reep5 PE=1 SV=1	Reep5	2.78135	2.92066	2.92882	0.137067	0.207998	0.173657
Q8BMJ3	Eukaryotic translation initiation factor 1A, X-chromosomal OS=Mus musculus OX=10090 GN=Eif1ax PE=2 SV=3	Eif1ax		0.873426		1.08734	0.788919	1.01569
Q60899	ELAV-like protein 2 OS=Mus musculus OX=10090 GN=Elavl2 PE=1 SV=1	Elavl2			0.743795		1.01273	1.2358
Q60902	Epidermal growth factor receptor substrate 15-like 1 OS=Mus musculus OX=10090 GN=Eps15l1 PE=1 SV=3	Eps15l1	0.661437	0.716195	0.768905	1.28819	1.49353	2.02783
Q60930	Voltage-dependent anion-selective channel protein 2 OS=Mus musculus OX=10090 GN=Vdac2 PE=1 SV=2	Vdac2	1.42159	1.16503	1.08838	0.530553	0.595787	1.19226
Q60931	Voltage-dependent anion-selective channel protein 3 OS=Mus musculus OX=10090 GN=Vdac3 PE=1 SV=1	Vdac3	1.104	0.997048	0.763686	0.700261	0.734736	0.713554
Q60932	Voltage-dependent anion-selective channel protein 1 OS=Mus musculus OX=10090 GN=Vdac1 PE=1 SV=3	Vdac1	0.805749	0.858949	0.99614	1.46128	1.2301	1.00353
Q60949	TBC1 domain family member 1 OS=Mus musculus OX=10090 GN=Tbc1d1 PE=1 SV=3	Tbc1d1	0.833426	0.987777	0.766637	1.09955	1.00323	1.05444
Q60972	Histone-binding protein RBBP4 OS=Mus musculus OX=10090 GN=Rbbp4 PE=1 SV=5	Rbbp4	1.19049	1.3967	1.20364	0.634845	0.829105	0.486006
Q60973	Histone-binding protein RBBP7 OS=Mus musculus OX=10090 GN=Rbbp7 PE=1 SV=1	Rbbp7	1.16457	1.16806	1.1351	1.21094	1.11898	1.17814
Q60996	Serine/threonine-protein phosphatase 2A 56 kDa regulatory subunit gamma isoform OS=Mus musculus OX=10090 GN=Ppp2r5c PE=1 SV=2	Ppp2r5c	1.52588	1.18832	1.0279	0.445779	1.20277	1.26489
Q61029	Lamina-associated polypeptide 2, isoforms beta/delta/epsilon/gamma OS=Mus musculus OX=10090 GN=Tmpo PE=1 SV=4	Tmpo	1.30399					1.44143
Q61035	Histidine--tRNA ligase, cytoplasmic OS=Mus musculus OX=10090 GN=Hars1 PE=1 SV=2	Hars1	1.14251	1.04563	1.0918	1.04988	1.10101	1.11425
Q61043	Ninein OS=Mus musculus OX=10090 GN=Nin PE=1 SV=4	Nin	1.18255	0.838314	0.581853	1.38902	0.528794	1.44331
Q61081	Hsp90 co-chaperone Cdc37 OS=Mus musculus OX=10090 GN=Cdc37 PE=1 SV=1	Cdc37	0.783993	1.20906	1.22443	1.20009	1.35351	1.19927
Q61092	Laminin subunit gamma-2 OS=Mus musculus OX=10090 GN=Lamc2 PE=1 SV=2	Lamc2	1.36268	0.176861	1.03433	0.975922	1.05165	0.923303
Q61133	Glutathione S-transferase theta-2 OS=Mus musculus OX=10090 GN=Gstt2 PE=1 SV=4	Gstt2	1.16982	1.26806	0.722636	0.914205	1.08515	0.848275
Q61142	Spindlin-1 OS=Mus musculus OX=10090 GN=Spin1 PE=1 SV=2	Spin1	1.31955	1.1477	1.07388	1.0293	1.27104	1.09185
Q61152	Tyrosine-protein phosphatase non-receptor type 18 OS=Mus musculus OX=10090 GN=Ptpn18 PE=1 SV=1	Ptpn18	1.09712	1.61421	2.39297		1.42805
Q61166	Microtubule-associated protein RP/EB family member 1 OS=Mus musculus OX=10090 GN=Mapre1 PE=1 SV=3	Mapre1	1.24448	1.09134	1.3983	0.591898	1.43293	1.01678
Q61171	Peroxiredoxin-2 OS=Mus musculus OX=10090 GN=Prdx2 PE=1 SV=3	Prdx2	1.22244	1.40516	1.15237	0.970897	0.965733	1.22315
Q61180	Amiloride-sensitive sodium channel subunit alpha OS=Mus musculus OX=10090 GN=Scnn1a PE=1 SV=2	Scnn1a	0.971976	0.842236	0.832839	1.94461	1.35825	0.570821
Q61194	Phosphatidylinositol 4-phosphate 3-kinase C2 domain-containing subunit alpha OS=Mus musculus OX=10090 GN=Pik3c2a PE=1 SV=2	Pik3c2a		0.883445		1.15723	1.40168	0.156514
Q61205	Platelet-activating factor acetylhydrolase IB subunit alpha1 OS=Mus musculus OX=10090 GN=Pafah1b3 PE=1 SV=1	Pafah1b3	0.433323	0.681104	0.428128	0.805659	1.67745	0.569349
Q61206	Platelet-activating factor acetylhydrolase IB subunit alpha2 OS=Mus musculus OX=10090 GN=Pafah1b2 PE=1 SV=2	Pafah1b2	0.035069		1.56378	1.80999	2.05766	1.86867
Q61207	Prosaposin OS=Mus musculus OX=10090 GN=Psap PE=1 SV=2	Psap	0.937569	1.19376	0.66806	1.48662	0.88333	0.847414
Q61233	Plastin-2 OS=Mus musculus OX=10090 GN=Lcp1 PE=1 SV=4	Lcp1	1.38156	1.17759	1.18541	1.08617	1.02029	1.02958
Q61249	Immunoglobulin-binding protein 1 OS=Mus musculus OX=10090 GN=Igbp1 PE=1 SV=1	Igbp1	0.676648	1.24163	1.52046	1.06221	1.25935	1.47235
Q61316	Heat shock 70 kDa protein 4 OS=Mus musculus OX=10090 GN=Hspa4 PE=1 SV=1	Hspa4	0.885747	1.37857	1.25349	1.11054	1.08929	1.24046
Q61334	B-cell receptor-associated protein 29 OS=Mus musculus OX=10090 GN=Bcap29 PE=1 SV=1	Bcap29	1.81904	1.18532	1.12792	0.834716	1.0868	0.782066
Q61335	B-cell receptor-associated protein 31 OS=Mus musculus OX=10090 GN=Bcap31 PE=1 SV=4	Bcap31	1.55407	1.6134	1.62431	1.0392	0.932829	0.757553
Q61543	Golgi apparatus protein 1 OS=Mus musculus OX=10090 GN=Glg1 PE=1 SV=1	Glg1	1.44129	0.892923	1.05778	0.942688	1.85327
Q61584	Fragile X mental retardation syndrome-related protein 1 OS=Mus musculus OX=10090 GN=Fxr1 PE=1 SV=2	Fxr1	0.800421	0.791209	1.39949	1.18222	1.45358	0.592413
Q61595	Kinectin OS=Mus musculus OX=10090 GN=Ktn1 PE=1 SV=1	Ktn1	1.11598	1.08025	1.22478	1.02263	1.00065	1.32482
Q61598	Rab GDP dissociation inhibitor beta OS=Mus musculus OX=10090 GN=Gdi2 PE=1 SV=1	Gdi2	1.03491	1.1092	1.01237	1.15157	1.19815	1.06061
Q61655	ATP-dependent RNA helicase DDX19A OS=Mus musculus OX=10090 GN=Ddx19a PE=1 SV=2	Ddx19a	0.982995	1.28056	0.963842	1.18946	1.03876	1.31362
Q61699	Heat shock protein 105 kDa OS=Mus musculus OX=10090 GN=Hsph1 PE=1 SV=2	Hsph1	0.981171	1.2823	1.07088	1.15669	1.15991	0.997138
Q61753	D-3-phosphoglycerate dehydrogenase OS=Mus musculus OX=10090 GN=Phgdh PE=1 SV=3	Phgdh	0.407044	0.263344		2.70272	0.167573	0.348547
Q61768	Kinesin-1 heavy chain OS=Mus musculus OX=10090 GN=Kif5b PE=1 SV=3	Kif5b	1.07865	0.832833		1.42337		0.530995
Q61879	Myosin-10 OS=Mus musculus OX=10090 GN=Myh10 PE=1 SV=2	Myh10	0.301764	0.640775		1.67145	1.77961	0.390778
Q61881	DNA replication licensing factor MCM7 OS=Mus musculus OX=10090 GN=Mcm7 PE=1 SV=1	Mcm7	0.407056	0.375186	1.96512	0.439748	1.19559	1.42637
Q61990	Poly(rC)-binding protein 2 OS=Mus musculus OX=10090 GN=Pcbp2 PE=1 SV=1	Pcbp2	0.9856	2.0282	1.2108	0.90674	0.498692	1.43885
Q62005	Zona pellucida sperm-binding protein 1 OS=Mus musculus OX=10090 GN=Zp1 PE=1 SV=1	Zp1	1.04544	1.42054	1.03135	0.937184	0.677661	0.668044
Q62167	ATP-dependent RNA helicase DDX3X OS=Mus musculus OX=10090 GN=Ddx3x PE=1 SV=3	Ddx3x	1.96636	1.686	1.37085	1.00204	0.869116	0.676591
Q62261	Spectrin beta chain, non-erythrocytic 1 OS=Mus musculus OX=10090 GN=Sptbn1 PE=1 SV=2	Sptbn1	0.737498	0.703653	1.05789	1.49785	1.03794	1.51897
Q62348	Translin OS=Mus musculus OX=10090 GN=Tsn PE=1 SV=1	Tsn	1.09935	0.86999	2.06027	0.710695	1.87196	0.63541
Q62351	Transferrin receptor protein 1 OS=Mus musculus OX=10090 GN=Tfrc PE=1 SV=1	Tfrc		1.22742	0.830092	1.82142	0.674229	0.112243
Q62384	Zinc finger protein ZPR1 OS=Mus musculus OX=10090 GN=Zpr1 PE=1 SV=1	Zpr1			0.231999	1.31674	1.04741
Q62393	Tumor protein D52 OS=Mus musculus OX=10090 GN=Tpd52 PE=1 SV=2	Tpd52	2.51177	1.25967	0.889237	0.985703	0.699717	0.570573
Q62418	Drebrin-like protein OS=Mus musculus OX=10090 GN=Dbnl PE=1 SV=2	Dbnl	2.88406	0.951886	0.871582	0.537313	0.371364
Q62425	Cytochrome c oxidase subunit NDUFA4 OS=Mus musculus OX=10090 GN=Ndufa4 PE=1 SV=2	Ndufa4	0.87669	0.865672	1.1851	0.821704	1.25253	0.966056
Q62426	Cystatin-B OS=Mus musculus OX=10090 GN=Cstb PE=1 SV=1	Cstb	0.670731	0.713972	0.637736	2.0123	1.03944	0.7111
Q62446	Peptidyl-prolyl cis-trans isomerase FKBP3 OS=Mus musculus OX=10090 GN=Fkbp3 PE=1 SV=2	Fkbp3	0.990058	1.12564	0.89799	1.14244	1.24365	0.845265
Q62448	Eukaryotic translation initiation factor 4 gamma 2 OS=Mus musculus OX=10090 GN=Eif4g2 PE=1 SV=2	Eif4g2	1.16823	1.17078	1.13783	1.3225		0.823282
Q62465	Synaptic vesicle membrane protein VAT-1 homolog OS=Mus musculus OX=10090 GN=Vat1 PE=1 SV=3	Vat1	0.999219	1.37157	1.18489	0.919123	0.947959	0.292791
Q62468	Villin-1 OS=Mus musculus OX=10090 GN=Vil1 PE=1 SV=3	Vil1	1.09018	1.70922	0.800579		1.59975	0.708323
Q63844	Mitogen-activated protein kinase 3 OS=Mus musculus OX=10090 GN=Mapk3 PE=1 SV=5	Mapk3	0.791537	1.18809	1.10322	0.899249	1.39591
Q64010	Adapter molecule crk OS=Mus musculus OX=10090 GN=Crk PE=1 SV=1	Crk	0.867614	1.80425	0.808104	0.485723	0.32593	2.11656
Q640Q5	PAN2-PAN3 deadenylation complex subunit Pan3 OS=Mus musculus OX=10090 GN=Pan3 PE=1 SV=3	Pan3	1.11577	1.30496	1.52704	0.924051	1.0349	1.21321
Q64105	Sepiapterin reductase OS=Mus musculus OX=10090 GN=Spr PE=1 SV=1	Spr	0.241217		0.204961	0.774503	1.36443	0.738242
Q64310	Surfeit locus protein 4 OS=Mus musculus OX=10090 GN=Surf4 PE=1 SV=1	Surf4	0.568239	1.36113	0.650299	1.08784	0.989612	1.78575
Q64324	Syntaxin-binding protein 2 OS=Mus musculus OX=10090 GN=Stxbp2 PE=1 SV=1	Stxbp2	0.517263	1.52379	1.64785	0.253511	0.500697
Q64331	Unconventional myosin-VI OS=Mus musculus OX=10090 GN=Myo6 PE=1 SV=1	Myo6	0.87161	1.18712	0.850289	1.45455	1.07629	0.727256
Q64368	Deleted in azoospermia-like OS=Mus musculus OX=10090 GN=Dazl PE=1 SV=1	Dazl	1.46601	2.46828	1.1513	0.903623	1.40418	0.10028
Q64374	Regucalcin OS=Mus musculus OX=10090 GN=Rgn PE=1 SV=1	Rgn	0.908953	1.38284	0.633679	1.56777	1.39295	0.716431
Q64433	10 kDa heat shock protein, mitochondrial OS=Mus musculus OX=10090 GN=Hspe1 PE=1 SV=2	Hspe1	1.02664	0.975313	1.15707	1.04412	1.11362	1.14223
Q64514	Tripeptidyl-peptidase 2 OS=Mus musculus OX=10090 GN=Tpp2 PE=1 SV=3	Tpp2	1.03614	1.07017	1.04666	1.29886	1.02378	1.17105
Q64516	Glycerol kinase OS=Mus musculus OX=10090 GN=Gk PE=1 SV=2	Gk	0.741477	0.699978	0.832623	1.57361	0.748984	1.45672
Q64525	Histone H2B type 2-B OS=Mus musculus OX=10090 GN=Hist2h2bb PE=1 SV=3	Hist2h2bb	0.899467	1.1696	0.672711	1.22649	0.84324	1.25625
Q64674	Spermidine synthase OS=Mus musculus OX=10090 GN=Srm PE=1 SV=1	Srm	0.661944	0.864502	0.819994	1.53225	1.12269	0.947916
Q64727	Vinculin OS=Mus musculus OX=10090 GN=Vcl PE=1 SV=4	Vcl	1.71802	1.13381	0.833998	0.727219	1.14643	0.859884
Q64GA5	Cytosolic phospholipase A2 gamma OS=Mus musculus OX=10090 GN=Pla2g4c PE=1 SV=1	Pla2g4c	0.849968	0.948191	1.10781	1.12531	1.0897	1.45114
Q66JT0	Wee1-like protein kinase 2 OS=Mus musculus OX=10090 GN=Wee2 PE=1 SV=2	Wee2	1.21762	0.621001	0.823589	1.00598	1.8937	1.81612
Q66X03	NACHT, LRR and PYD domains-containing protein 9A OS=Mus musculus OX=10090 GN=Nlrp9a PE=1 SV=1	Nlrp9a	0.934234	0.864554	0.906345	0.819819	1.1082	1.59615
Q66X05	NACHT, LRR and PYD domains-containing protein 4F OS=Mus musculus OX=10090 GN=Nlrp4f PE=1 SV=1	Nlrp4f	0.799377	0.935834	1.1252	0.909508	1.08018	1.32547
Q66X19	NACHT, LRR and PYD domains-containing protein 4E OS=Mus musculus OX=10090 GN=Nlrp4e PE=2 SV=2	Nlrp4e	0.417624	0.725111	0.940894	1.48179	1.34421	1.44887
Q66X22	NACHT, LRR and PYD domains-containing protein 9B OS=Mus musculus OX=10090 GN=Nlrp9b PE=1 SV=1	Nlrp9b	1.09623	1.07406	1.05006	1.117	1.0319	0.948322
Q68FD5	Clathrin heavy chain 1 OS=Mus musculus OX=10090 GN=Cltc PE=1 SV=3	Cltc	1.04041	1.06655	1.16017	1.10025	1.05708	0.986356
Q68FL6	Methionine--tRNA ligase, cytoplasmic OS=Mus musculus OX=10090 GN=Mars1 PE=1 SV=1	Mars1	2.67773	0.637245		0.861116	0.53382	0.381572
Q69ZR2	E3 ubiquitin-protein ligase HECTD1 OS=Mus musculus OX=10090 GN=Hectd1 PE=1 SV=2	Hectd1	0.721966	1.1944	0.994733	1.31969	0.989872	1.19704
Q6A4J8	Ubiquitin carboxyl-terminal hydrolase 7 OS=Mus musculus OX=10090 GN=Usp7 PE=1 SV=1	Usp7	1.14474	0.976753	1.28509	1.05243	1.55394	1.08112
Q6AXC6	ATP-dependent DNA helicase DDX11 OS=Mus musculus OX=10090 GN=Ddx11 PE=1 SV=2	Ddx11		1.23883		1.28361	1.02112	0.91276
Q6B966	NACHT, LRR and PYD domains-containing protein 14 OS=Mus musculus OX=10090 GN=Nlrp14 PE=1 SV=2	Nlrp14	1.01744	1.07617	1.09322	1.01565	1.07128	1.06528
Q6DFW4	Nucleolar protein 58 OS=Mus musculus OX=10090 GN=Nop58 PE=1 SV=1	Nop58		0.683394	0.659198		0.780035	0.754071
Q6DIC0	Probable global transcription activator SNF2L2 OS=Mus musculus OX=10090 GN=Smarca2 PE=1 SV=1	Smarca2	1.25366	1.17921	0.961428	0.552986	1.2035	1.00343
Q6GQT9	Nodal modulator 1 OS=Mus musculus OX=10090 GN=Nomo1 PE=1 SV=1	Nomo1	0.815242	1.01914	0.828842	0.793731	0.922981	0.71935
Q6HA09	Astacin-like metalloendopeptidase OS=Mus musculus OX=10090 GN=Astl PE=1 SV=3	Astl	1.54947	1.39854	1.17598	0.683127	1.10636	0.923291
Q6IRU5	Clathrin light chain B OS=Mus musculus OX=10090 GN=Cltb PE=1 SV=1	Cltb	0.409666	0.313303		0.096963	1.13863
Q6NXJ0	Protein WWC2 OS=Mus musculus OX=10090 GN=Wwc2 PE=1 SV=1	Wwc2		0.211987	0.031626	0.104415
Q6NZC7	SEC23-interacting protein OS=Mus musculus OX=10090 GN=Sec23ip PE=1 SV=2	Sec23ip	0.314105	0.944488	1.01282	1.2702	2.99375	1.65222
Q6NZJ6	Eukaryotic translation initiation factor 4 gamma 1 OS=Mus musculus OX=10090 GN=Eif4g1 PE=1 SV=1	Eif4g1	0.964254	1.13868	2.13024	0.558538	0.973525	0.767828
Q6P1G0	HEAT repeat-containing protein 6 OS=Mus musculus OX=10090 GN=Heatr6 PE=1 SV=1	Heatr6	0.902829		1.26261	0.239745	1.06019
Q6P1G2	Lysine-specific demethylase 2B OS=Mus musculus OX=10090 GN=Kdm2b PE=1 SV=1	Kdm2b	0.978648	0.7614	1.12257	1.10366	1.36051	0.994522
Q6P1H6	Ankyrin repeat and LEM domain-containing protein 2 OS=Mus musculus OX=10090 GN=Ankle2 PE=1 SV=2	Ankle2	1.05344	1.25884	0.700093	1.19243	0.756123	1.22063
Q6P4T0	Autophagy-related protein 2 homolog A OS=Mus musculus OX=10090 GN=Atg2a PE=1 SV=2	Atg2a	2.40784	0.997367	0.641636		0.658039
Q6P4T2	U5 small nuclear ribonucleoprotein 200 kDa helicase OS=Mus musculus OX=10090 GN=Snrnp200 PE=1 SV=1	Snrnp200	0.750208	0.821805	1.32223	1.32228	1.23954	0.460947
Q6P542	ATP-binding cassette sub-family F member 1 OS=Mus musculus OX=10090 GN=Abcf1 PE=1 SV=1	Abcf1	0.779129	1.16643	0.733175	1.13306	1.2352	0.956076
Q6P5D8	Structural maintenance of chromosomes flexible hinge domain-containing protein 1 OS=Mus musculus OX=10090 GN=Smchd1 PE=1 SV=2	Smchd1		0.152514		6.05135	0.200601	0.14949
Q6P5E4	UDP-glucose:glycoprotein glucosyltransferase 1 OS=Mus musculus OX=10090 GN=Uggt1 PE=1 SV=4	Uggt1	0.282851	0.730512	1.09484	1.2289	0.943643	1.04642
Q6P5F9	Exportin-1 OS=Mus musculus OX=10090 GN=Xpo1 PE=1 SV=1	Xpo1	1.3402	1.1067	1.15601	0.78553	0.830498	1.62741
Q6P8I4	PEST proteolytic signal-containing nuclear protein OS=Mus musculus OX=10090 GN=Pcnp PE=1 SV=1	Pcnp	0.773957	1.13108	1.33367	1.14531	1.26267	1.26486
Q6P9R2	Serine/threonine-protein kinase OSR1 OS=Mus musculus OX=10090 GN=Oxsr1 PE=1 SV=1	Oxsr1	3.17055	1.67458	1.36563	0.415299	0.296613	0.641327
Q6PA06	Atlastin-2 OS=Mus musculus OX=10090 GN=Atl2 PE=1 SV=1	Atl2	0.669668	0.31052	0.245302	1.623	1.87563	1.73409
Q6PB44	Tyrosine-protein phosphatase non-receptor type 23 OS=Mus musculus OX=10090 GN=Ptpn23 PE=1 SV=2	Ptpn23	0.436048	0.637936	0.548198	0.742848	0.697162	0.669271
Q6PB51	Coiled-coil domain-containing protein 117 OS=Mus musculus OX=10090 GN=Ccdc117 PE=1 SV=1	Ccdc117	0.746241	0.491969	0.793448	2.43651	0.567246	1.33775
Q6PB66	Leucine-rich PPR motif-containing protein, mitochondrial OS=Mus musculus OX=10090 GN=Lrpprc PE=1 SV=2	Lrpprc	0.262191	0.145409	2.04608	0.088978	1.31225	1.40337
Q6PCP5	Mitochondrial fission factor OS=Mus musculus OX=10090 GN=Mff PE=1 SV=1	Mff	1.63802	0.969751	1.87054	0.561874	0.863004	1.85431
Q6PD26	GPI transamidase component PIG-S OS=Mus musculus OX=10090 GN=Pigs PE=1 SV=3	Pigs	1.05461	1.19383	0.899046	0.988908	1.20454	1.49642
Q6PDI5	Proteasome adapter and scaffold protein ECM29 OS=Mus musculus OX=10090 GN=Ecpas PE=1 SV=3	Ecpas	1.00028	0.95834	1.24253	1.30153	1.26601	0.862277
Q6PDM2	Serine/arginine-rich splicing factor 1 OS=Mus musculus OX=10090 GN=Srsf1 PE=1 SV=3	Srsf1	1.22448	1.37609	2.11949	0.780388	1.1274	0.912755
Q6PDQ2	Chromodomain-helicase-DNA-binding protein 4 OS=Mus musculus OX=10090 GN=Chd4 PE=1 SV=1	Chd4	0.840006	1.16044	0.626171	0.833757	1.8294	1.19378
Q6PDY2	2-aminoethanethiol dioxygenase OS=Mus musculus OX=10090 GN=Ado PE=1 SV=2	Ado	1.33951	1.25611	1.19503	0.671662	1.11987	1.2982
Q6PEB6	MOB-like protein phocein OS=Mus musculus OX=10090 GN=Mob4 PE=1 SV=1	Mob4	1.17832	0.887235	1.28632	0.97092	1.36617	1.00228
Q6PEE3	Ribonucleoside-diphosphate reductase subunit M2 B OS=Mus musculus OX=10090 GN=Rrm2b PE=1 SV=1	Rrm2b	0.020159	1.52086	1.71745	1.06184	1.32706	1.4457
Q6PF93	Phosphatidylinositol 3-kinase catalytic subunit type 3 OS=Mus musculus OX=10090 GN=Pik3c3 PE=1 SV=1	Pik3c3	1.70235	1.31672	1.20329	1.08335	1.15954	0.800252
Q6PFD9	Nuclear pore complex protein Nup98-Nup96 OS=Mus musculus OX=10090 GN=Nup98 PE=1 SV=2	Nup98	1.00909	1.18137	1.16303	1.50833	0.908251	0.606483
Q6PFX8	N-acetylaspartylglutamate synthase A OS=Mus musculus OX=10090 GN=Rimkla PE=1 SV=1	Rimkla	0.700619	0.883537	1.33156	0.642586	0.738087	0.814022
Q6PG16	Holliday junction recognition protein OS=Mus musculus OX=10090 GN=Hjurp PE=1 SV=1	Hjurp	0.654588		1.761	2.12593		0.065261
Q6PGB6	N-alpha-acetyltransferase 50 OS=Mus musculus OX=10090 GN=Naa50 PE=1 SV=1	Naa50	0.805172	0.918347	1.15025	0.476833	1.23172	1.42609
Q6PGH2	Jupiter microtubule associated homolog 2 OS=Mus musculus OX=10090 GN=Jpt2 PE=1 SV=1	Jpt2	1.19064	1.04718	0.3454	1.6478	1.82409	0.193786
Q6PGN3	Serine/threonine-protein kinase DCLK2 OS=Mus musculus OX=10090 GN=Dclk2 PE=1 SV=1	Dclk2	1.12586	0.794943	1.88844	0.562475	0.929298	0.8327
Q6PHN9	Ras-related protein Rab-35 OS=Mus musculus OX=10090 GN=Rab35 PE=1 SV=1	Rab35	0.465904	0.89496	1.1498	1.31777	1.21094	1.02568
Q6PHQ8	N-alpha-acetyltransferase 35, NatC auxiliary subunit OS=Mus musculus OX=10090 GN=Naa35 PE=1 SV=1	Naa35	0.671856	0.793047	0.931779	2.01947	0.511949	0.949419
Q6QI06	Rapamycin-insensitive companion of mTOR OS=Mus musculus OX=10090 GN=Rictor PE=1 SV=2	Rictor	1.45316	1.62395	1.32835	0.583771	1.07224	1.05255
Q6RT24	Centromere-associated protein E OS=Mus musculus OX=10090 GN=Cenpe PE=1 SV=1	Cenpe	1.34047	0.881689	0.899413	1.28183	1.11454	1.28286
Q6WKZ8	E3 ubiquitin-protein ligase UBR2 OS=Mus musculus OX=10090 GN=Ubr2 PE=1 SV=2	Ubr2	2.72451		1.18994	0.825806	0.581834	0.944577
Q6ZPF4	Formin-like protein 3 OS=Mus musculus OX=10090 GN=Fmnl3 PE=1 SV=2	Fmnl3	1.09853	0.985776	1.09846	1.30733	1.03462	0.998228
Q6ZPJ3	(E3-independent) E2 ubiquitin-conjugating enzyme UBE2O OS=Mus musculus OX=10090 GN=Ube2o PE=1 SV=3	Ube2o	0.996083	0.962265	1.04673	0.90796	0.702025	0.822885
Q6ZPT1	Kelch-like protein 9 OS=Mus musculus OX=10090 GN=Klhl9 PE=2 SV=2	Klhl9	0.599336			1.55965	3.71011	0.4614
Q6ZQ08	CCR4-NOT transcription complex subunit 1 OS=Mus musculus OX=10090 GN=Cnot1 PE=1 SV=2	Cnot1	0.681405	0.870083	1.08346	1.06155	0.592578	0.746876
Q6ZQ38	Cullin-associated NEDD8-dissociated protein 1 OS=Mus musculus OX=10090 GN=Cand1 PE=1 SV=2	Cand1	1.11331	1.05737	1.08042	0.892155	1.20873	1.21635
Q6ZQB6	Inositol hexakisphosphate and diphosphoinositol-pentakisphosphate kinase 2 OS=Mus musculus OX=10090 GN=Ppip5k2 PE=1 SV=3	Ppip5k2	1.19671	1.08213	0.659837	0.927855	1.78364	1.22358
Q6ZQH8	Nucleoporin NUP188 OS=Mus musculus OX=10090 GN=Nup188 PE=1 SV=2	Nup188	1.64471	0.712347	1.73575	0.672276	0.621174
Q6ZQI3	Malectin OS=Mus musculus OX=10090 GN=Mlec PE=1 SV=2	Mlec	1.37818	1.01887	0.985577	1.03644	1.06629	1.22145
Q6ZWN5	40S ribosomal protein S9 OS=Mus musculus OX=10090 GN=Rps9 PE=1 SV=3	Rps9	0.400821	1.07411	1.59941	1.35143	1.09077	1.2018
Q6ZWU9	40S ribosomal protein S27 OS=Mus musculus OX=10090 GN=Rps27 PE=1 SV=3	Rps27	2.35873	1.97042	0.340918	0.187794	0.209003	1.80959
Q6ZWX6	Eukaryotic translation initiation factor 2 subunit 1 OS=Mus musculus OX=10090 GN=Eif2s1 PE=1 SV=3	Eif2s1	0.909858	0.899011	1.56592	0.893827	0.714999	0.895904
Q6ZWY8	Thymosin beta-10 OS=Mus musculus OX=10090 GN=Tmsb10 PE=1 SV=3	Tmsb10	1.95423	1.88765	1.61026	0.409982	1.5662	0.592801
Q71LX4	Talin-2 OS=Mus musculus OX=10090 GN=Tln2 PE=1 SV=3	Tln2	0.519687	0.999351	1.36474	0.816552	1.02769	1.53126
Q71RI9	Kynurenine--oxoglutarate transaminase 3 OS=Mus musculus OX=10090 GN=Kyat3 PE=1 SV=1	Kyat3	1.51532					0.277397
Q76LS9	Ubiquitin carboxyl-terminal hydrolase MINDY-1 OS=Mus musculus OX=10090 GN=Mindy1 PE=1 SV=1	Mindy1	1.19372	1.00962	0.770145		1.96175	0.452896
Q76MZ3	Serine/threonine-protein phosphatase 2A 65 kDa regulatory subunit A alpha isoform OS=Mus musculus OX=10090 GN=Ppp2r1a PE=1 SV=3	Ppp2r1a	1.14793	1.11971	1.51479	0.998785	1.01491	1.05032
Q78IS1	Transmembrane emp24 domain-containing protein 3 OS=Mus musculus OX=10090 GN=Tmed3 PE=1 SV=1	Tmed3	0.835709	0.987419	1.15367	1.24741	1.10064	1.00058
Q78JW9	Ubiquitin domain-containing protein UBFD1 OS=Mus musculus OX=10090 GN=Ubfd1 PE=1 SV=2	Ubfd1	1.79217	1.06571	1.74148	0.279118	0.395052	1.71978
Q78PY7	Staphylococcal nuclease domain-containing protein 1 OS=Mus musculus OX=10090 GN=Snd1 PE=1 SV=1	Snd1	1.57116	1.46634		0.411869	0.499137	0.973915
Q78ZA7	Nucleosome assembly protein 1-like 4 OS=Mus musculus OX=10090 GN=Nap1l4 PE=1 SV=1	Nap1l4	1.07241	0.965457	0.9245	1.36738	0.910953	0.997782
Q791T5	Mitochondrial carrier homolog 1 OS=Mus musculus OX=10090 GN=Mtch1 PE=1 SV=1	Mtch1	0.70671		0.602227	1.47845	1.28361	0.689557
Q7M6Y3	Phosphatidylinositol-binding clathrin assembly protein OS=Mus musculus OX=10090 GN=Picalm PE=1 SV=1	Picalm	1.26393	1.61247	1.35918	0.719111	1.49234	0.909762
Q7M753	Pantothenate kinase 2, mitochondrial OS=Mus musculus OX=10090 GN=Pank2 PE=1 SV=1	Pank2	1.43352	1.33491	1.78737	0.965296	1.36177	0.782061
Q7TMB8	Cytoplasmic FMR1-interacting protein 1 OS=Mus musculus OX=10090 GN=Cyfip1 PE=1 SV=1	Cyfip1	0.39614	0.453289		1.50482	1.91562	0.139938
Q7TME2	Sperm-associated antigen 5 OS=Mus musculus OX=10090 GN=Spag5 PE=1 SV=1	Spag5	1.49903	2.24087		1.46185	0.89368	0.690857
Q7TMF3	NADH dehydrogenase [ubiquinone] 1 alpha subcomplex subunit 12 OS=Mus musculus OX=10090 GN=Ndufa12 PE=1 SV=2	Ndufa12	1.36668	0.83307	1.02824	1.17432	0.955582	0.696307
Q7TMK9	Heterogeneous nuclear ribonucleoprotein Q OS=Mus musculus OX=10090 GN=Syncrip PE=1 SV=2	Syncrip	1.00897	1.42037	0.933744	1.13132	1.20327	0.454118
Q7TMY7	Importin-8 OS=Mus musculus OX=10090 GN=Ipo8 PE=1 SV=3	Ipo8	1.26455	1.18816	0.686289	1.8715	0.871219	1.36013
Q7TMY8	E3 ubiquitin-protein ligase HUWE1 OS=Mus musculus OX=10090 GN=Huwe1 PE=1 SV=5	Huwe1	1.01179	1.26527	1.06272	1.02191	0.905195	0.918617
Q7TNG8	Probable D-lactate dehydrogenase, mitochondrial OS=Mus musculus OX=10090 GN=Ldhd PE=1 SV=1	Ldhd	0.962953	1.45543	1.11863	0.894842	1.35498	0.974041
Q7TPE5	Probable RNA polymerase II nuclear localization protein SLC7A6OS OS=Mus musculus OX=10090 GN=Slc7a6os PE=1 SV=1	Slc7a6os	1.55128	1.28344	2.60455	0.816841	1.2933	0.787791
Q7TPH6	E3 ubiquitin-protein ligase MYCBP2 OS=Mus musculus OX=10090 GN=Mycbp2 PE=1 SV=3	Mycbp2	1.22826	0.402473		0.98808	0.922124	0.792594
Q7TPM6	Fibronectin type III and SPRY domain-containing protein 1 OS=Mus musculus OX=10090 GN=Fsd1 PE=1 SV=1	Fsd1	1.35197	1.4121	0.623709	0.859165	1.62457	1.05361
Q7TPR4	Alpha-actinin-1 OS=Mus musculus OX=10090 GN=Actn1 PE=1 SV=1	Actn1	0.767176	0.92109	0.956221	1.28373	1.15008	1.01272
Q7TPS0	Ribosomal protein S6 kinase alpha-6 OS=Mus musculus OX=10090 GN=Rps6ka6 PE=1 SV=2	Rps6ka6	0.976056	1.2508	1.60662	1.4023	1.07377	0.190823
Q7TPW1	Nexilin OS=Mus musculus OX=10090 GN=Nexn PE=1 SV=3	Nexn	0.899639	1.31679	1.70481	0.767333	1.21409	0.853051
Q7TPX8	Oogenesin-2 OS=Mus musculus OX=10090 GN=Oog2 PE=2 SV=1	Oog2	2.12425	0.902114	1.53138	1.30427	1.46151	0.428253
Q7TPZ8	Carboxypeptidase A1 OS=Mus musculus OX=10090 GN=Cpa1 PE=1 SV=1	Cpa1	1.21252	1.15613	0.856871	0.925222	1.09857	0.875445
Q7TQH0	Ataxin-2-like protein OS=Mus musculus OX=10090 GN=Atxn2l PE=1 SV=1	Atxn2l	0.977819	1.39678	1.48638	1.01867	1.36946	0.948181
Q7TQI3	Ubiquitin thioesterase OTUB1 OS=Mus musculus OX=10090 GN=Otub1 PE=1 SV=2	Otub1	1.18281	1.21734	1.09166	0.995508	1.24849	1.10287
Q7TSQ8	Pyruvate dehydrogenase phosphatase regulatory subunit, mitochondrial OS=Mus musculus OX=10090 GN=Pdpr PE=1 SV=1	Pdpr		0.122417	0.783809	2.12912	0.099105
Q7TSV4	Phosphoglucomutase-2 OS=Mus musculus OX=10090 GN=Pgm2 PE=1 SV=1	Pgm2	1.52269	0.408443	0.424459	0.46541	0.983569	0.488949
Q7TT50	Serine/threonine-protein kinase MRCK beta OS=Mus musculus OX=10090 GN=Cdc42bpb PE=1 SV=2	Cdc42bpb	0.969215	1.03021	0.800158	0.795318	1.64022	0.994082
Q80SU3	Zygote arrest protein 1 OS=Mus musculus OX=10090 GN=Zar1 PE=2 SV=1	Zar1	1.18105	1.17623	2.89016	1.18063	0.733462	0.217254
Q80TA9	Ectopic P granules protein 5 homolog OS=Mus musculus OX=10090 GN=Epg5 PE=1 SV=2	Epg5	1.86494	2.31055	1.54621	0.461226	1.45585	0.196467
Q80TL7	Protein MON2 homolog OS=Mus musculus OX=10090 GN=Mon2 PE=1 SV=2	Mon2	0.497472	1.05016	0.642269	1.07816	1.00555	1.99982
Q80TR8	DDB1- and CUL4-associated factor 1 OS=Mus musculus OX=10090 GN=Dcaf1 PE=1 SV=4	Dcaf1		3.05715		0.07483
Q80U93	Nuclear pore complex protein Nup214 OS=Mus musculus OX=10090 GN=Nup214 PE=1 SV=2	Nup214	1.49654	1.5172	1.24382	1.29336	1.05652	1.06023
Q80UJ7	Rab3 GTPase-activating protein catalytic subunit OS=Mus musculus OX=10090 GN=Rab3gap1 PE=1 SV=4	Rab3gap1	1.18757	1.25416	1.11222	1.16525	1.01642	1.11095
Q80UM3	N-alpha-acetyltransferase 15, NatA auxiliary subunit OS=Mus musculus OX=10090 GN=Naa15 PE=1 SV=1	Naa15	1.03976	0.599253	0.420573	0.888251	0.905156	0.787485
Q80UU9	Membrane-associated progesterone receptor component 2 OS=Mus musculus OX=10090 GN=Pgrmc2 PE=1 SV=2	Pgrmc2	0.622696	0.702539	2.86871	0.197154	0.313157	1.66742
Q80UY2	E3 ubiquitin-protein ligase KCMF1 OS=Mus musculus OX=10090 GN=Kcmf1 PE=1 SV=1	Kcmf1	1.10761	1.23914	1.51043	1.11739	1.09319	0.883687
Q80VC9	Calmodulin-regulated spectrin-associated protein 3 OS=Mus musculus OX=10090 GN=Camsap3 PE=1 SV=1	Camsap3	0.936356	0.963101	1.78807	0.37506
Q80W47	WD repeat domain phosphoinositide-interacting protein 2 OS=Mus musculus OX=10090 GN=Wipi2 PE=1 SV=1	Wipi2	0.31844	1.26693	1.22392	0.013543	1.01683
Q80W85	Nucleoplasmin-2 OS=Mus musculus OX=10090 GN=Npm2 PE=2 SV=1	Npm2	1.12782	0.89506	1.1262	1.06978	1.02484	1.13545
Q80WE4	Kinesin-like protein KIF20B OS=Mus musculus OX=10090 GN=Kif20b PE=1 SV=3	Kif20b		1.02024		0.588949
Q80WQ2	Protein VAC14 homolog OS=Mus musculus OX=10090 GN=Vac14 PE=1 SV=1	Vac14	1.26229	1.00269	0.592403	0.766344	1.4062	1.33072
Q80X50	Ubiquitin-associated protein 2-like OS=Mus musculus OX=10090 GN=Ubap2l PE=1 SV=1	Ubap2l	0.800136	1.26377	1.21131	1.39337	0.576343	0.679858
Q80X90	Filamin-B OS=Mus musculus OX=10090 GN=Flnb PE=1 SV=3	Flnb	1.13196	0.94293	1.17949	1.23078	1.07857	0.971665
Q80X95	Ras-related GTP-binding protein A OS=Mus musculus OX=10090 GN=Rraga PE=1 SV=1	Rraga	0.963581	0.744041	0.952204	1.0811	1.06075	1.60172
Q80XI3	Eukaryotic translation initiation factor 4 gamma 3 OS=Mus musculus OX=10090 GN=Eif4g3 PE=1 SV=2	Eif4g3	2.62167		0.166662		0.925995	0.065058
Q80XL6	Acyl-CoA dehydrogenase family member 11 OS=Mus musculus OX=10090 GN=Acad11 PE=1 SV=2	Acad11	1.47606	0.569966	1.02568	0.80714	0.801351
Q80XR2	Calcium-transporting ATPase type 2C member 1 OS=Mus musculus OX=10090 GN=Atp2c1 PE=1 SV=2	Atp2c1	1.55002	1.08544	0.949829	1.22647	0.595247	0.96844
Q80Y14	Glutaredoxin-related protein 5, mitochondrial OS=Mus musculus OX=10090 GN=Glrx5 PE=1 SV=2	Glrx5	1.58411	1.22741	1.42738	1.16852	1.29882	1.04665
Q80Y55	BSD domain-containing protein 1 OS=Mus musculus OX=10090 GN=Bsdc1 PE=1 SV=1	Bsdc1		0.671736	0.437029	1.32944	1.19413	1.509
Q80Y81	Zinc phosphodiesterase ELAC protein 2 OS=Mus musculus OX=10090 GN=Elac2 PE=1 SV=1	Elac2	0.713049	1.15599		1.07372		0.94037
Q80YD1	ATP-dependent RNA helicase SUPV3L1, mitochondrial OS=Mus musculus OX=10090 GN=Supv3l1 PE=1 SV=1	Supv3l1	1.00137	0.578385	0.936577	0.659873	0.671916	1.18935
Q80YW5	B box and SPRY domain-containing protein OS=Mus musculus OX=10090 GN=Bspry PE=1 SV=1	Bspry	0.607879	1.0776	1.43258	0.906368	1.38863	0.958245
Q80ZK9	WD and tetratricopeptide repeats protein 1 OS=Mus musculus OX=10090 GN=Wdtc1 PE=1 SV=1	Wdtc1	0.834541	0.569489	0.540072		1.25869
Q80ZX8	Sperm-associated antigen 1 OS=Mus musculus OX=10090 GN=Spag1 PE=1 SV=1	Spag1	1.24052	0.636771	0.634085	0.879411	0.934831	0.720577
Q810A3	Tetratricopeptide repeat protein 9C OS=Mus musculus OX=10090 GN=Ttc9c PE=1 SV=1	Ttc9c	1.3908	1.00259	1.05059	1.07212	1.36533	1.14463
Q810A7	ATP-dependent RNA helicase DDX42 OS=Mus musculus OX=10090 GN=Ddx42 PE=1 SV=3	Ddx42	1.27238	0.032197	0.625548	1.7959	1.03368	0.805066
Q810B6	Rabankyrin-5 OS=Mus musculus OX=10090 GN=Ankfy1 PE=1 SV=2	Ankfy1	1.43257	1.87881	1.04343	1.31361	1.3114	0.454621
Q812G0	Alpha-1,3-mannosyl-glycoprotein 4-beta-N-acetylglucosaminyltransferase A OS=Mus musculus OX=10090 GN=Mgat4a PE=2 SV=1	Mgat4a	0.599948	1.3586	1.3497	0.749702	0.849696	0.605569
Q8BFQ4	WD repeat-containing protein 82 OS=Mus musculus OX=10090 GN=Wdr82 PE=1 SV=1	Wdr82	1.1156	1.06227	0.860857	1.09498	1.14368	0.929288
Q8BFR5	Elongation factor Tu, mitochondrial OS=Mus musculus OX=10090 GN=Tufm PE=1 SV=1	Tufm	1.03728	1.12585	1.06292	1.05581	1.37356	0.844303
Q8BFT2	HAUS augmin-like complex subunit 4 OS=Mus musculus OX=10090 GN=Haus4 PE=1 SV=1	Haus4			0.686709	1.1168	1.4984	1.33292
Q8BFU3	RING finger protein 214 OS=Mus musculus OX=10090 GN=Rnf214 PE=1 SV=1	Rnf214	1.05245	1.15835	1.5475		0.091416
Q8BFX3	BTB/POZ domain-containing protein KCTD3 OS=Mus musculus OX=10090 GN=Kctd3 PE=1 SV=1	Kctd3	1.03057	1.55507	1.94628	0.762966	0.885425	0.537528
Q8BFY9	Transportin-1 OS=Mus musculus OX=10090 GN=Tnpo1 PE=1 SV=2	Tnpo1	1.27568	0.582581	1.92149	0.830823	1.55611	1.60776
Q8BFZ3	Beta-actin-like protein 2 OS=Mus musculus OX=10090 GN=Actbl2 PE=1 SV=1	Actbl2	1.05331	1.08692	1.12634	1.14383	1.10999	1.02037
Q8BG05	Heterogeneous nuclear ribonucleoprotein A3 OS=Mus musculus OX=10090 GN=Hnrnpa3 PE=1 SV=1	Hnrnpa3	1.02664	1.1985	1.20359	1.05757	0.861783	1.11595
Q8BG32	26S proteasome non-ATPase regulatory subunit 11 OS=Mus musculus OX=10090 GN=Psmd11 PE=1 SV=3	Psmd11	1.34778	1.20346	0.954851	1.00747	0.958273	0.649688
Q8BG51	Mitochondrial Rho GTPase 1 OS=Mus musculus OX=10090 GN=Rhot1 PE=1 SV=1	Rhot1	0.913193	1.20059	0.849564	1.38027	1.21999	1.39604
Q8BGB5	LIM domain-containing protein 2 OS=Mus musculus OX=10090 GN=Limd2 PE=1 SV=1	Limd2	1.3457	1.27342	0.768691	0.305435	1.0164
Q8BGD9	Eukaryotic translation initiation factor 4B OS=Mus musculus OX=10090 GN=Eif4b PE=1 SV=1	Eif4b	0.754067	1.15364	1.09036	1.42123	1.33854	1.11968
Q8BGF6	ELMO domain-containing protein 2 OS=Mus musculus OX=10090 GN=Elmod2 PE=1 SV=1	Elmod2	1.97999	1.77334	0.60472	0.803481	1.04531	0.415521
Q8BGH2	Sorting and assembly machinery component 50 homolog OS=Mus musculus OX=10090 GN=Samm50 PE=1 SV=1	Samm50	1.25477	1.05259	0.676075	0.957236	0.936826	0.828542
Q8BGQ7	Alanine--tRNA ligase, cytoplasmic OS=Mus musculus OX=10090 GN=Aars1 PE=1 SV=1	Aars1	0.981162	1.3599	1.04741	0.965288	0.794451	1.08087
Q8BGS2	BolA-like protein 2 OS=Mus musculus OX=10090 GN=Bola2 PE=1 SV=1	Bola2		1.02327		0.883599		0.992957
Q8BH15	CCR4-NOT transcription complex subunit 10 OS=Mus musculus OX=10090 GN=Cnot10 PE=1 SV=1	Cnot10	0.57831	0.87647	0.742082	1.18592	1.54348	1.72067
Q8BH24	Transmembrane 9 superfamily member 4 OS=Mus musculus OX=10090 GN=Tm9sf4 PE=1 SV=1	Tm9sf4	0.848477	0.87654	1.61849	0.952638	1.04192	1.22478
Q8BH55	Threonine synthase-like 1 OS=Mus musculus OX=10090 GN=Thnsl1 PE=1 SV=1	Thnsl1	1.05212	1.13185	1.6432	0.980754	1.2597	1.07876
Q8BH57	WD repeat-containing protein 48 OS=Mus musculus OX=10090 GN=Wdr48 PE=1 SV=1	Wdr48	1.40146	0.138577	2.2194	1.48654	0.194293
Q8BH66	Atlastin-1 OS=Mus musculus OX=10090 GN=Atl1 PE=1 SV=1	Atl1	1.11538	0.960784	1.0048	1.09592	1.19375	1.21885
Q8BH74	Nuclear pore complex protein Nup107 OS=Mus musculus OX=10090 GN=Nup107 PE=1 SV=1	Nup107	0.907895	0.282153	0.210213	2.05545	0.295661	2.12849
Q8BH79	Anoctamin-10 OS=Mus musculus OX=10090 GN=Ano10 PE=1 SV=1	Ano10	1.58484	1.20097	1.09617	1.00989	1.05024	0.713044
Q8BH95	Enoyl-CoA hydratase, mitochondrial OS=Mus musculus OX=10090 GN=Echs1 PE=1 SV=1	Echs1	1.12529	1.2111	1.10442	1.03737	0.893683	0.875693
Q8BHA3	D-aminoacyl-tRNA deacylase 2 OS=Mus musculus OX=10090 GN=Dtd2 PE=1 SV=1	Dtd2	1.82193	0.432736	0.508895	1.46381	0.534719	0.516057
Q8BHC4	Dephospho-CoA kinase domain-containing protein OS=Mus musculus OX=10090 GN=Dcakd PE=1 SV=1	Dcakd	1.4752	1.28697	0.885231	1.15326	0.957961	0.779766
Q8BHF7	CDP-diacylglycerol--glycerol-3-phosphate 3-phosphatidyltransferase, mitochondrial OS=Mus musculus OX=10090 GN=Pgs1 PE=1 SV=1	Pgs1	1.08184	0.847784	0.90023	1.24668	0.956285	1.00521
Q8BHG1	Nardilysin OS=Mus musculus OX=10090 GN=Nrdc PE=1 SV=1	Nrdc	1.10213	1.0495	1.27379	0.849446	0.953005	0.981589
Q8BHL8	Proteasome inhibitor PI31 subunit OS=Mus musculus OX=10090 GN=Psmf1 PE=1 SV=1	Psmf1	1.28336	1.33993	1.32428	1.23284	0.386451	1.09122
Q8BHN3	Neutral alpha-glucosidase AB OS=Mus musculus OX=10090 GN=Ganab PE=1 SV=1	Ganab	1.05327	1.05366	1.28935	1.04403	1.16603	1.08124
Q8BI84	Transport and Golgi organization protein 1 homolog OS=Mus musculus OX=10090 GN=Mia3 PE=1 SV=2	Mia3	0.53443	1.64161	2.15203	0.389277	0.307328	0.548198
Q8BIJ6	Isoleucine--tRNA ligase, mitochondrial OS=Mus musculus OX=10090 GN=Iars2 PE=1 SV=1	Iars2	1.31188	1.17726	0.774221	1.32656	0.588036	0.739108
Q8BIJ7	RUN and FYVE domain-containing protein 1 OS=Mus musculus OX=10090 GN=Rufy1 PE=1 SV=1	Rufy1	2.11575	1.64907	1.67111	0.746506	0.868512	0.700654
Q8BIL5	Protein Hook homolog 1 OS=Mus musculus OX=10090 GN=Hook1 PE=1 SV=2	Hook1	1.12651	1.09129	1.06152	0.996814	1.00215	1.19234
Q8BIW1	Exopolyphosphatase PRUNE1 OS=Mus musculus OX=10090 GN=Prune1 PE=1 SV=1	Prune1	1.85899	0.663336	0.765524	0.98475	1.40998	1.31805
Q8BJ64	Choline dehydrogenase, mitochondrial OS=Mus musculus OX=10090 GN=Chdh PE=1 SV=1	Chdh	0.757901	1.06625	1.09022	1.19831	1.14477	1.30187
Q8BJ71	Nuclear pore complex protein Nup93 OS=Mus musculus OX=10090 GN=Nup93 PE=1 SV=1	Nup93	1.10777	0.881539	0.774411	0.854475	0.923997	0.930106
Q8BJU0	Small glutamine-rich tetratricopeptide repeat-containing protein alpha OS=Mus musculus OX=10090 GN=Sgta PE=1 SV=2	Sgta	0.803488	0.583988	1.30196	1.41979	0.971092	0.672085
Q8BJW6	Eukaryotic translation initiation factor 2A OS=Mus musculus OX=10090 GN=Eif2a PE=1 SV=2	Eif2a	0.831559	1.07899	0.634344	0.730109	1.93216	0.688634
Q8BJY1	26S proteasome non-ATPase regulatory subunit 5 OS=Mus musculus OX=10090 GN=Psmd5 PE=1 SV=4	Psmd5	1.5538	1.23204	0.969962	1.04881	0.900867	0.897468
Q8BK63	Casein kinase I isoform alpha OS=Mus musculus OX=10090 GN=Csnk1a1 PE=1 SV=2	Csnk1a1			0.494421			1.56425
Q8BK64	Activator of 90 kDa heat shock protein ATPase homolog 1 OS=Mus musculus OX=10090 GN=Ahsa1 PE=1 SV=2	Ahsa1	1.28095	0.788023	1.73741	1.2211	1.30441	1.20067
Q8BK67	Protein RCC2 OS=Mus musculus OX=10090 GN=Rcc2 PE=1 SV=1	Rcc2	1.50254	1.26227	0.661093	0.906016	1.32926	1.34393
Q8BKC5	Importin-5 OS=Mus musculus OX=10090 GN=Ipo5 PE=1 SV=3	Ipo5	1.20456	1.3836	0.91098	1.08374	1.2278	0.93742
Q8BKE6	Cytochrome P450 20A1 OS=Mus musculus OX=10090 GN=Cyp20a1 PE=1 SV=1	Cyp20a1	1.36693			0.602344	1.22403	1.16059
Q8BL66	Early endosome antigen 1 OS=Mus musculus OX=10090 GN=Eea1 PE=1 SV=2	Eea1	1.04879	1.2773	1.17306	1.1011	1.04163	0.987631
Q8BLF1	Neutral cholesterol ester hydrolase 1 OS=Mus musculus OX=10090 GN=Nceh1 PE=1 SV=1	Nceh1	0.797437	0.807234	0.89055	1.15226	0.820995	1.6556
Q8BLH7	HIRA-interacting protein 3 OS=Mus musculus OX=10090 GN=Hirip3 PE=1 SV=1	Hirip3	0.630113	0.285945	1.75454	0.902562	0.770839	1.3438
Q8BMA6	Signal recognition particle subunit SRP68 OS=Mus musculus OX=10090 GN=Srp68 PE=1 SV=2	Srp68	0.783406	0.67587	1.00395	0.893172	1.08577	1.40695
Q8BMF4	Dihydrolipoyllysine-residue acetyltransferase component of pyruvate dehydrogenase complex, mitochondrial OS=Mus musculus OX=10090 GN=Dlat PE=1 SV=2	Dlat	1.03164	1.81545	1.04184	0.664772	1.019	1.06964
Q8BMG7	Rab3 GTPase-activating protein non-catalytic subunit OS=Mus musculus OX=10090 GN=Rab3gap2 PE=1 SV=2	Rab3gap2	0.595292	1.1122	0.761957	1.03371	1.13236	1.24959
Q8BMI0	F-box only protein 38 OS=Mus musculus OX=10090 GN=Fbxo38 PE=1 SV=1	Fbxo38	0.459366	0.790652	0.708492	1.53049	1.71006	0.755475
Q8BMI3	ADP-ribosylation factor-binding protein GGA3 OS=Mus musculus OX=10090 GN=Gga3 PE=1 SV=2	Gga3	0.905905	1.77196	1.20126		0.691995	0.771539
Q8BML9	Glutamine--tRNA ligase OS=Mus musculus OX=10090 GN=Qars1 PE=1 SV=1	Qars1	1.21013	1.22683	1.30954	1.16518	1.11197	0.730723
Q8BMP6	Golgi resident protein GCP60 OS=Mus musculus OX=10090 GN=Acbd3 PE=1 SV=3	Acbd3	1.11973	1.00917	1.21826	1.28141	1.14444	1.10435
Q8BMS1	Trifunctional enzyme subunit alpha, mitochondrial OS=Mus musculus OX=10090 GN=Hadha PE=1 SV=1	Hadha	1.21405	1.40993	1.24724	1.06729	1.07703	0.805823
Q8BP27	Swi5-dependent recombination DNA repair protein 1 homolog OS=Mus musculus OX=10090 GN=Sfr1 PE=1 SV=2	Sfr1	1.01826	1.47782	1.33119	1.13281	1.10044	0.987086
Q8BP47	Asparagine--tRNA ligase, cytoplasmic OS=Mus musculus OX=10090 GN=NARS1 PE=1 SV=2	NARS1		1.37136	0.921747	1.28742	1.00641	0.837965
Q8BP92	Reticulocalbin-2 OS=Mus musculus OX=10090 GN=Rcn2 PE=1 SV=1	Rcn2	0.494205	0.523151	2.65573	0.793348	0.631	0.490693
Q8BPM2	Mitogen-activated protein kinase kinase kinase kinase 5 OS=Mus musculus OX=10090 GN=Map4k5 PE=1 SV=2	Map4k5		1.01125			0.884926
Q8BPN8	DmX-like protein 2 OS=Mus musculus OX=10090 GN=Dmxl2 PE=1 SV=3	Dmxl2	1.10925	0.912786		1.95041	1.01748	0.689596
Q8BPY9	Fidgetin-like protein 1 OS=Mus musculus OX=10090 GN=Fignl1 PE=1 SV=1	Fignl1	1.13221	1.09925		0.29834	1.25927
Q8BQ47	Protein canopy homolog 4 OS=Mus musculus OX=10090 GN=Cnpy4 PE=1 SV=1	Cnpy4	1.04642	1.37711	1.48354	0.984383	1.34691	1.34806
Q8BR63	Protein FAM177A1 OS=Mus musculus OX=10090 GN=Fam177a1 PE=1 SV=1	Fam177a1	0.363567	1.26669	1.35546	0.831844	1.25859	1.40002
Q8BRF7	Sec1 family domain-containing protein 1 OS=Mus musculus OX=10090 GN=Scfd1 PE=1 SV=1	Scfd1	0.880667	0.952912	1.06633	0.986626	1.07922	0.994574
Q8BRN9	Coiled-coil and C2 domain-containing protein 1B OS=Mus musculus OX=10090 GN=Cc2d1b PE=1 SV=1	Cc2d1b			0.09251	0.253908	0.202276
Q8BSF4	Phosphatidylserine decarboxylase proenzyme, mitochondrial OS=Mus musculus OX=10090 GN=Pisd PE=2 SV=1	Pisd	1.11939	0.362459	1.19584	1.2238	1.48481	0.754006
Q8BT60	Copine-3 OS=Mus musculus OX=10090 GN=Cpne3 PE=1 SV=2	Cpne3	1.05873	0.920071	0.819406	0.632295	0.713406	0.776172
Q8BTM8	Filamin-A OS=Mus musculus OX=10090 GN=Flna PE=1 SV=5	Flna	1.12642	1.37456	1.23734	0.536305	0.859009	0.66898
Q8BTS4	Nuclear pore complex protein Nup54 OS=Mus musculus OX=10090 GN=Nup54 PE=1 SV=1	Nup54	1.11437	1.07768	0.782149	1.33786	1.09201	1.11527
Q8BTV1	Tumor suppressor candidate 3 OS=Mus musculus OX=10090 GN=Tusc3 PE=1 SV=1	Tusc3	1.16523	0.89025	1.18681	1.0672	1.09417	0.810839
Q8BTY8	Sec1 family domain-containing protein 2 OS=Mus musculus OX=10090 GN=Scfd2 PE=1 SV=1	Scfd2	0.073248	0.082448	1.19059	2.33796	2.1191	0.45679
Q8BU14	Translocation protein SEC62 OS=Mus musculus OX=10090 GN=Sec62 PE=1 SV=1	Sec62	1.46255	1.16555	1.14744	1.05234	1.12849	1.04038
Q8BU30	Isoleucine--tRNA ligase, cytoplasmic OS=Mus musculus OX=10090 GN=Iars1 PE=1 SV=2	Iars1	1.13371	1.16122	1.21587	1.02749	1.23219	1.19791
Q8BU40	NACHT, LRR and PYD domains-containing protein 4A OS=Mus musculus OX=10090 GN=Nlrp4a PE=2 SV=1	Nlrp4a	1.00008	0.953715	1.17807	1.05345	0.917922	0.928886
Q8BU85	Methionine-R-sulfoxide reductase B3, mitochondrial OS=Mus musculus OX=10090 GN=Msrb3 PE=1 SV=2	Msrb3	0.886337	0.913788	0.491898	1.11333	1.40794	1.00212
Q8BVE3	V-type proton ATPase subunit H OS=Mus musculus OX=10090 GN=Atp6v1h PE=1 SV=1	Atp6v1h	1.38459	1.27786	2.53613	0.713031	0.870214	0.144075
Q8BVI4	Dihydropteridine reductase OS=Mus musculus OX=10090 GN=Qdpr PE=1 SV=2	Qdpr	0.564371	1.3627	0.577698	1.32194	1.29656	1.49628
Q8BVQ5	Protein phosphatase methylesterase 1 OS=Mus musculus OX=10090 GN=Ppme1 PE=1 SV=5	Ppme1	0.244283	0.2454	0.343842	0.153152		0.167455
Q8BVU5	ADP-ribose pyrophosphatase, mitochondrial OS=Mus musculus OX=10090 GN=Nudt9 PE=1 SV=1	Nudt9	1.13346	1.16723	0.908968	1.29144	0.845416	0.832651
Q8BWF0	Succinate-semialdehyde dehydrogenase, mitochondrial OS=Mus musculus OX=10090 GN=Aldh5a1 PE=1 SV=1	Aldh5a1	0.632132	1.17644	0.415321		0.431803	0.595044
Q8BWR2	PITH domain-containing protein 1 OS=Mus musculus OX=10090 GN=Pithd1 PE=1 SV=1	Pithd1	1.07694	1.08736	1.12004	1.08707	1.33814	0.795885
Q8BWR8	Rhophilin-2 OS=Mus musculus OX=10090 GN=Rhpn2 PE=1 SV=2	Rhpn2	1.14978	1.36911	0.577728	1.30957	1.03839	1.24767
Q8BWT1	3-ketoacyl-CoA thiolase, mitochondrial OS=Mus musculus OX=10090 GN=Acaa2 PE=1 SV=3	Acaa2	1.23565	1.11478	0.861164	1.19624	1.61068	0.767571
Q8BWY3	Eukaryotic peptide chain release factor subunit 1 OS=Mus musculus OX=10090 GN=Etf1 PE=1 SV=4	Etf1	0.915118	0.826741	0.767685	1.38087	1.03728	1.0165
Q8BWY9	Protein CIP2A OS=Mus musculus OX=10090 GN=Cip2a PE=1 SV=3	Cip2a	0.970701	1.28107	1.03081	1.24429	0.577742	1.2991
Q8BX10	Serine/threonine-protein phosphatase PGAM5, mitochondrial OS=Mus musculus OX=10090 GN=Pgam5 PE=1 SV=1	Pgam5	1.11265	1.14891	1.4017	1.06271	1.47743	0.863505
Q8BX22	Sal-like protein 4 OS=Mus musculus OX=10090 GN=Sall4 PE=1 SV=2	Sall4	1.16895	1.8176	1.38877	0.713813	1.05704	0.95761
Q8BY87	Ubiquitin carboxyl-terminal hydrolase 47 OS=Mus musculus OX=10090 GN=Usp47 PE=1 SV=2	Usp47	1.14367	0.867038	0.519824	0.891978	1.4278	1.38889
Q8BY89	Choline transporter-like protein 2 OS=Mus musculus OX=10090 GN=Slc44a2 PE=1 SV=2	Slc44a2	1.08753	1.17675	0.7788	1.13186	1.07959	1.01677
Q8BYA0	Tubulin-specific chaperone D OS=Mus musculus OX=10090 GN=Tbcd PE=1 SV=1	Tbcd	1.3334	1.66592	1.23548	1.07217	1.21897	0.580481
Q8BYG9	Ephrin type-A receptor 10 OS=Mus musculus OX=10090 GN=Epha10 PE=2 SV=2	Epha10	1.36815	1.14837	1.46496	1.09544	1.07529	0.88787
Q8BYK8	Zinc finger CCCH domain-containing protein 6 OS=Mus musculus OX=10090 GN=Zc3h6 PE=2 SV=2	Zc3h6	2.00775	1.31024	0.858138	1.38454	1.61803	1.32208
Q8BYM8	Probable cysteine--tRNA ligase, mitochondrial OS=Mus musculus OX=10090 GN=Cars2 PE=1 SV=2	Cars2	1.95076	0.854676	0.110643	1.14177	0.539512
Q8BYN3	Inositol-tetrakisphosphate 1-kinase OS=Mus musculus OX=10090 GN=Itpk1 PE=2 SV=1	Itpk1	1.39942	0.867567	1.38333		0.432669
Q8BZ20	Protein mono-ADP-ribosyltransferase PARP12 OS=Mus musculus OX=10090 GN=Parp12 PE=1 SV=3	Parp12	1.22964	0.583772		0.05953	0.772076	2.64292
Q8BZA9	Fructose-2,6-bisphosphatase TIGAR OS=Mus musculus OX=10090 GN=Tigar PE=1 SV=1	Tigar	0.424542	1.5906	0.497029	1.72136		0.625768
Q8BZM1	Glomulin OS=Mus musculus OX=10090 GN=Glmn PE=1 SV=1	Glmn	0.835195	1.57357	1.46761	0.867007	1.23329	0.89566
Q8BZW8	NHL repeat-containing protein 2 OS=Mus musculus OX=10090 GN=Nhlrc2 PE=1 SV=1	Nhlrc2	1.27474	1.52205	0.849881	0.874117	0.770323	1.34053
Q8C079	Striatin-interacting protein 1 OS=Mus musculus OX=10090 GN=Strip1 PE=1 SV=2	Strip1		1.02973		1.03258	0.55734
Q8C0C7	Phenylalanine--tRNA ligase alpha subunit OS=Mus musculus OX=10090 GN=Farsa PE=1 SV=1	Farsa	2.70165	1.11221	0.378515	0.753624	0.81632	1.04253
Q8C0D4	Rho GTPase-activating protein 12 OS=Mus musculus OX=10090 GN=Arhgap12 PE=1 SV=2	Arhgap12	0.668391	0.82023	1.20448		0.796926
Q8C0D5	Elongation factor-like GTPase 1 OS=Mus musculus OX=10090 GN=Efl1 PE=1 SV=1	Efl1	0.284553	0.704168		1.72402	0.150586	0.418365
Q8C0I1	Alkyldihydroxyacetonephosphate synthase, peroxisomal OS=Mus musculus OX=10090 GN=Agps PE=1 SV=1	Agps	1.18162	1.41739	1.19437		0.88988	0.811968
Q8C0J2	Autophagy-related protein 16-1 OS=Mus musculus OX=10090 GN=Atg16l1 PE=1 SV=1	Atg16l1	1.01356	1.10109	0.978866	1.2865	0.994561	1.31664
Q8C0L6	Peroxisomal N(1)-acetyl-spermine/spermidine oxidase OS=Mus musculus OX=10090 GN=Paox PE=1 SV=3	Paox	1.39407	1.34201	1.00093	0.83365	1.26966	0.766459
Q8C129	Leucyl-cystinyl aminopeptidase OS=Mus musculus OX=10090 GN=Lnpep PE=1 SV=1	Lnpep	1.4409	0.98604	0.804113	1.3403	1.42665	0.960242
Q8C156	Condensin complex subunit 2 OS=Mus musculus OX=10090 GN=Ncaph PE=1 SV=1	Ncaph	1.19154	1.34825	0.718888	0.263588	1.33714	0.297383
Q8C172	Ceramide synthase 6 OS=Mus musculus OX=10090 GN=Cers6 PE=1 SV=1	Cers6	0.764387	0.8945	0.822674	0.893625	1.03141
Q8C1A5	Thimet oligopeptidase OS=Mus musculus OX=10090 GN=Thop1 PE=1 SV=1	Thop1	1.00882	1.40248	1.16875	0.915833	0.919253	0.998292
Q8C1B7	Septin-11 OS=Mus musculus OX=10090 GN=Septin11 PE=1 SV=4	Septin11	1.22653	1.52776	1.15519	0.75901	1.41797	1.29678
Q8C1M2	Zinc finger protein 428 OS=Mus musculus OX=10090 GN=Znf428 PE=1 SV=1	Znf428	1.08508	1.11348			1.63215	0.714959
Q8C3Y4	Kinetochore-associated protein 1 OS=Mus musculus OX=10090 GN=Kntc1 PE=1 SV=2	Kntc1	1.50198	0.947238	1.17435	0.922078	1.06885	1.07098
Q8C436	Protein-lysine methyltransferase METTL21D OS=Mus musculus OX=10090 GN=Vcpkmt PE=2 SV=2	Vcpkmt	0.914978	0.947246	0.968451	1.25081	0.757361	0.929644
Q8C547	HEAT repeat-containing protein 5B OS=Mus musculus OX=10090 GN=Heatr5b PE=1 SV=3	Heatr5b	1.36101	0.946551	0.806709	0.365104
Q8C5H8	NAD kinase 2, mitochondrial OS=Mus musculus OX=10090 GN=Nadk2 PE=1 SV=2	Nadk2	0.860677	1.60935	1.64652	1.18478	0.944847	0.576021
Q8C5N5	Programmed cell death protein 2-like OS=Mus musculus OX=10090 GN=Pdcd2l PE=1 SV=1	Pdcd2l	0.297792				0.041072
Q8C6G8	WD repeat-containing protein 26 OS=Mus musculus OX=10090 GN=Wdr26 PE=1 SV=3	Wdr26	1.42687	0.253868	1.49665	1.42323	1.44044	1.32548
Q8C6J9	NACHT, LRR and PYD domains-containing protein 4B OS=Mus musculus OX=10090 GN=Nlrp4b PE=2 SV=1	Nlrp4b	1.13492	1.11807	1.0623	1.0543	1.11199	1.14091
Q8C6K9	Collagen alpha-6(VI) chain OS=Mus musculus OX=10090 GN=Col6a6 PE=1 SV=2	Col6a6	1.06022	0.862085	0.413188	1.90972	0.849143	1.28195
Q8C6P8	Zinc finger protein 57 OS=Mus musculus OX=10090 GN=Zfp57 PE=1 SV=1	Zfp57	1.19683	0.743156	0.782328	1.05385	1.25402	1.41392
Q8C7E7	Starch-binding domain-containing protein 1 OS=Mus musculus OX=10090 GN=Stbd1 PE=1 SV=1	Stbd1	1.55704	0.31765		1.54484	1.03368
Q8C7R4	Ubiquitin-like modifier-activating enzyme 6 OS=Mus musculus OX=10090 GN=Uba6 PE=1 SV=1	Uba6	1.34922	1.03582	0.978602	1.15568	0.899958	1.00599
Q8C7V8	Coiled-coil domain-containing protein 134 OS=Mus musculus OX=10090 GN=Ccdc134 PE=1 SV=1	Ccdc134	0.953026	0.858593	0.714014	0.836753	0.496319	0.726013
Q8CAA7	Glucose 1,6-bisphosphate synthase OS=Mus musculus OX=10090 GN=Pgm2l1 PE=1 SV=1	Pgm2l1	1.07831	1.03475	1.16257	1.32893	0.906288	0.849871
Q8CAQ8	MICOS complex subunit Mic60 OS=Mus musculus OX=10090 GN=Immt PE=1 SV=1	Immt	1.37964	1.18754	1.28668	1.10838	0.967298	1.07936
Q8CAY6	Acetyl-CoA acetyltransferase, cytosolic OS=Mus musculus OX=10090 GN=Acat2 PE=1 SV=2	Acat2	1.61576	1.25559	0.915357	1.03051	1.00749	0.650415
Q8CBG9	E3 ubiquitin-protein ligase RNF170 OS=Mus musculus OX=10090 GN=Rnf170 PE=1 SV=1	Rnf170	1.17751	1.1565	0.604346	0.916686	1.40062	1.66098
Q8CBW3	Abl interactor 1 OS=Mus musculus OX=10090 GN=Abi1 PE=1 SV=3	Abi1	0.289895	0.218986	0.962655	0.10403	1.31066	1.30421
Q8CD10	Calcium uptake protein 2, mitochondrial OS=Mus musculus OX=10090 GN=Micu2 PE=1 SV=2	Micu2	1.22379		1.81573	0.11502
Q8CDG3	Deubiquitinating protein VCPIP1 OS=Mus musculus OX=10090 GN=Vcpip1 PE=1 SV=1	Vcpip1	1.06089	1.38306	1.23274	1.18571	1.36676	0.8048
Q8CDN6	Thioredoxin-like protein 1 OS=Mus musculus OX=10090 GN=Txnl1 PE=1 SV=3	Txnl1	1.75396	1.37708	0.529881	1.33598	1.19621	1.0428
Q8CF66	Ragulator complex protein LAMTOR4 OS=Mus musculus OX=10090 GN=Lamtor4 PE=1 SV=2	Lamtor4	1.13248	0.819894	0.80892	1.0468	1.09218	0.697211
Q8CFE2	Histone PARylation factor 1 OS=Mus musculus OX=10090 GN=Hpf1 PE=1 SV=1	Hpf1	0.883031	0.783753	1.05803	1.47376	0.611532	0.96283
Q8CFE4	SCY1-like protein 2 OS=Mus musculus OX=10090 GN=Scyl2 PE=1 SV=1	Scyl2	1.42002	1.18985	0.678428	0.665105	1.75501	1.71837
Q8CFV9	Riboflavin kinase OS=Mus musculus OX=10090 GN=Rfk PE=1 SV=2	Rfk	1.25452	0.677446	1.52205	1.23473	1.5069	0.659262
Q8CG47	Structural maintenance of chromosomes protein 4 OS=Mus musculus OX=10090 GN=Smc4 PE=1 SV=1	Smc4	1.1616	0.988189	1.17002	1.24516	1.06788	0.989474
Q8CG48	Structural maintenance of chromosomes protein 2 OS=Mus musculus OX=10090 GN=Smc2 PE=1 SV=2	Smc2	1.56926	1.12885	0.740176	1.57083	1.21952	1.40412
Q8CG76	Aflatoxin B1 aldehyde reductase member 2 OS=Mus musculus OX=10090 GN=Akr7a2 PE=1 SV=3	Akr7a2	1.19473	0.976706	1.01983	1.2456	0.977818	0.982956
Q8CGC4	Protein LSM14 homolog B OS=Mus musculus OX=10090 GN=Lsm14b PE=1 SV=3	Lsm14b	1.16344	1.35546	1.4537	1.09796	1.09926	0.906895
Q8CGC7	Bifunctional glutamate/proline--tRNA ligase OS=Mus musculus OX=10090 GN=Eprs1 PE=1 SV=4	Eprs1	1.21433	1.37973	1.67036	0.879096	0.864734	1.2454
Q8CGK3	Lon protease homolog, mitochondrial OS=Mus musculus OX=10090 GN=Lonp1 PE=1 SV=2	Lonp1	0.769589	1.20166	0.819389	0.925672	0.932247	1.74657
Q8CGU1	Calcium-binding and coiled-coil domain-containing protein 1 OS=Mus musculus OX=10090 GN=Calcoco1 PE=1 SV=2	Calcoco1	1.29003	0.153712	0.829041	0.330774	1.32683	2.43959
Q8CGY8	UDP-N-acetylglucosamine--peptide N-acetylglucosaminyltransferase 110 kDa subunit OS=Mus musculus OX=10090 GN=Ogt PE=1 SV=2	Ogt	0.745832	1.11807	0.405215	1.01693	0.588842	0.493825
Q8CGZ0	Calcium homeostasis endoplasmic reticulum protein OS=Mus musculus OX=10090 GN=Cherp PE=1 SV=1	Cherp	1.13217	0.701532	0.83537		1.21769	1.16616
Q8CH72	E3 ubiquitin-protein ligase TRIM32 OS=Mus musculus OX=10090 GN=Trim32 PE=1 SV=2	Trim32	0.345477	0.620825	0.489095	0.835979	0.448841	0.424036
Q8CHG3	GRIP and coiled-coil domain-containing protein 2 OS=Mus musculus OX=10090 GN=Gcc2 PE=1 SV=2	Gcc2	0.790186	1.05651	1.07931	1.01227	1.2877	1.14309
Q8CHK3	Lysophospholipid acyltransferase 7 OS=Mus musculus OX=10090 GN=Mboat7 PE=1 SV=1	Mboat7	0.943252	1.9819	1.06237	0.675124	2.26376	0.578125
Q8CHP8	Glycerol-3-phosphate phosphatase OS=Mus musculus OX=10090 GN=Pgp PE=1 SV=1	Pgp	1.97015		0.865043	0.925695	1.51374	0.597596
Q8CHT0	Delta-1-pyrroline-5-carboxylate dehydrogenase, mitochondrial OS=Mus musculus OX=10090 GN=Aldh4a1 PE=1 SV=3	Aldh4a1	0.919327	0.952179	1.01025	0.938279	1.02467	1.32313
Q8CHW4	Translation initiation factor eIF-2B subunit epsilon OS=Mus musculus OX=10090 GN=Eif2b5 PE=1 SV=1	Eif2b5	1.15434	1.13638	0.467207	1.19934	0.75504	0.71224
Q8CI94	Glycogen phosphorylase, brain form OS=Mus musculus OX=10090 GN=Pygb PE=1 SV=3	Pygb	2.18105	1.47949	0.395542	0.293685
Q8CIB5	Fermitin family homolog 2 OS=Mus musculus OX=10090 GN=Fermt2 PE=1 SV=1	Fermt2	1.01739	1.34999	0.964164	1.82136	1.18343	1.7553
Q8CIE6	Coatomer subunit alpha OS=Mus musculus OX=10090 GN=Copa PE=1 SV=2	Copa	1.05745	1.07136	0.92204	1.17723	0.989078	1.0557
Q8CII2	Cell division cycle protein 123 homolog OS=Mus musculus OX=10090 GN=Cdc123 PE=1 SV=2	Cdc123		0.215628	2.2273		0.21935	1.35477
Q8CJ27	Abnormal spindle-like microcephaly-associated protein homolog OS=Mus musculus OX=10090 GN=Aspm PE=1 SV=2	Aspm	0.956665	1.22077	0.708252	1.29435	1.00995	0.825101
Q8CJ67	Double-stranded RNA-binding protein Staufen homolog 2 OS=Mus musculus OX=10090 GN=Stau2 PE=1 SV=1	Stau2	0.004471	1.32384		1.46938	1.72063
Q8JZK9	Hydroxymethylglutaryl-CoA synthase, cytoplasmic OS=Mus musculus OX=10090 GN=Hmgcs1 PE=1 SV=1	Hmgcs1	1.33652	1.82112			0.393077	0.30849
Q8JZN5	Complex I assembly factor ACAD9, mitochondrial OS=Mus musculus OX=10090 GN=Acad9 PE=1 SV=2	Acad9	0.705896	0.711427	0.794805	1.01059	1.08977	0.808017
Q8JZN7	Mitochondrial Rho GTPase 2 OS=Mus musculus OX=10090 GN=Rhot2 PE=1 SV=1	Rhot2	0.969519	1.00303	0.566064	1.24544	0.822969	0.763475
Q8JZQ2	AFG3-like protein 2 OS=Mus musculus OX=10090 GN=Afg3l2 PE=1 SV=1	Afg3l2	1.22912	1.25144	1.45196	1.17488	0.959996	0.966484
Q8JZQ9	Eukaryotic translation initiation factor 3 subunit B OS=Mus musculus OX=10090 GN=Eif3b PE=1 SV=1	Eif3b	0.841783	1.09859	0.367086	0.978057	1.60261	0.550078
Q8JZU2	Tricarboxylate transport protein, mitochondrial OS=Mus musculus OX=10090 GN=Slc25a1 PE=1 SV=1	Slc25a1	1.52643	1.75018	1.55936	0.680159	1.00395	0.92438
Q8JZV7	N-acetylglucosamine-6-phosphate deacetylase OS=Mus musculus OX=10090 GN=Amdhd2 PE=1 SV=1	Amdhd2	0.480256	1.01378	0.441653	1.10688	1.13388	0.404977
Q8K021	Secretory carrier-associated membrane protein 1 OS=Mus musculus OX=10090 GN=Scamp1 PE=1 SV=1	Scamp1	1.60268	0.973422	1.02566	1.07774	1.08251	1.01944
Q8K0C9	GDP-mannose 4,6 dehydratase OS=Mus musculus OX=10090 GN=Gmds PE=1 SV=1	Gmds	0.775783	1.05875	0.85802	1.03035	1.19599	1.05161
Q8K0D5	Elongation factor G, mitochondrial OS=Mus musculus OX=10090 GN=Gfm1 PE=1 SV=1	Gfm1		0.101066	1.65613	0.70527	0.313335	0.193433
Q8K0H7	Solute carrier family 45 member 3 OS=Mus musculus OX=10090 GN=Slc45a3 PE=2 SV=1	Slc45a3	1.23175	1.08895	0.715815	0.902325	1.09564	1.30008
Q8K0S2	Glutamate-rich protein 5 OS=Mus musculus OX=10090 GN=Erich5 PE=1 SV=1	Erich5	0.656903	0.640313	2.04768		0.535432
Q8K157	Galactose mutarotase OS=Mus musculus OX=10090 GN=Galm PE=1 SV=1	Galm	0.980799	0.898243	0.914143	1.1207	0.794036	1.26761
Q8K1A5	Transmembrane protein 41B OS=Mus musculus OX=10090 GN=Tmem41b PE=1 SV=1	Tmem41b	0.509884	0.693074	0.649144	1.13582	1.38519	1.72275
Q8K1E0	Syntaxin-5 OS=Mus musculus OX=10090 GN=Stx5 PE=1 SV=3	Stx5	0.326253	2.12794	0.68977	1.22335	0.37318	0.980214
Q8K1M6	Dynamin-1-like protein OS=Mus musculus OX=10090 GN=Dnm1l PE=1 SV=2	Dnm1l	1.06267	1.26267	1.20207	1.00658	1.21318	0.819202
Q8K1N4	Spermatogenesis-associated serine-rich protein 2 OS=Mus musculus OX=10090 GN=Spats2 PE=1 SV=1	Spats2	0.104567	6.18835	0.556469	0.446074	0.339242	0.393025
Q8K1R3	Polyribonucleotide nucleotidyltransferase 1, mitochondrial OS=Mus musculus OX=10090 GN=Pnpt1 PE=1 SV=1	Pnpt1		0.424277	1.05933	0.477835		2.38968
Q8K1X1	WD repeat-containing protein 11 OS=Mus musculus OX=10090 GN=Wdr11 PE=1 SV=1	Wdr11	1.25286	0.373362	0.743637	0.177477	1.4508	0.431335
Q8K1Z0	Ubiquinone biosynthesis protein COQ9, mitochondrial OS=Mus musculus OX=10090 GN=Coq9 PE=1 SV=1	Coq9	0.848651	0.750409		0.915854	1.06995	1.01101
Q8K212	Phosphofurin acidic cluster sorting protein 1 OS=Mus musculus OX=10090 GN=Pacs1 PE=1 SV=2	Pacs1	1.65595	0.517416		0.225973	1.52727	0.308588
Q8K215	LYR motif-containing protein 4 OS=Mus musculus OX=10090 GN=Lyrm4 PE=1 SV=1	Lyrm4	1.17063	0.90738	0.92958	1.3764	1.20021	1.09048
Q8K268	ATP-binding cassette sub-family F member 3 OS=Mus musculus OX=10090 GN=Abcf3 PE=1 SV=1	Abcf3	1.11356	1.1628	1.85821	0.579043	1.0409	1.07635
Q8K274	Ketosamine-3-kinase OS=Mus musculus OX=10090 GN=Fn3krp PE=1 SV=2	Fn3krp	0.509204	0.568108		1.54454		0.172622
Q8K2B3	Succinate dehydrogenase [ubiquinone] flavoprotein subunit, mitochondrial OS=Mus musculus OX=10090 GN=Sdha PE=1 SV=1	Sdha	1.14299	1.60988	0.8399	0.854991	1.05388	1.08563
Q8K2C6	NAD-dependent protein deacylase sirtuin-5, mitochondrial OS=Mus musculus OX=10090 GN=Sirt5 PE=1 SV=1	Sirt5	3.53651	1.35906	0.997864	0.381962	0.658094	0.933997
Q8K2C7	Protein OS-9 OS=Mus musculus OX=10090 GN=Os9 PE=1 SV=2	Os9		0.50454	0.497196	1.34675	1.39433	1.33806
Q8K2C9	Very-long-chain (3R)-3-hydroxyacyl-CoA dehydratase 3 OS=Mus musculus OX=10090 GN=Hacd3 PE=1 SV=2	Hacd3	0.227653		3.62385		0.349406	0.476194
Q8K2F8	Protein LSM14 homolog A OS=Mus musculus OX=10090 GN=Lsm14a PE=1 SV=1	Lsm14a		0.505868			1.48097	1.67293
Q8K2L8	Trafficking protein particle complex subunit 12 OS=Mus musculus OX=10090 GN=Trappc12 PE=1 SV=2	Trappc12	0.31737	1.3955	1.67955	1.08819	1.56907	1.28771
Q8K2Q9	Shootin-1 OS=Mus musculus OX=10090 GN=Shtn1 PE=1 SV=1	Shtn1	0.916918	0.505352		2.75232	0.39683	1.36425
Q8K2V1	Serine/threonine-protein phosphatase 4 regulatory subunit 1 OS=Mus musculus OX=10090 GN=Ppp4r1 PE=1 SV=2	Ppp4r1	0.374843	0.474503	0.386079	2.33667	2.0955	0.030274
Q8K370	Acyl-CoA dehydrogenase family member 10 OS=Mus musculus OX=10090 GN=Acad10 PE=1 SV=1	Acad10	0.958071	1.57915		1.2091	0.629781	1.37421
Q8K3A0	Iron-sulfur cluster co-chaperone protein HscB OS=Mus musculus OX=10090 GN=Hscb PE=1 SV=2	Hscb	0.06531		1.60621	1.39279	0.138754	1.31041
Q8K3D3	DNA repair protein SWI5 homolog OS=Mus musculus OX=10090 GN=Swi5 PE=1 SV=1	Swi5	0.868961	1.24515	0.853929	1.3474	1.11075	1.02324
Q8K3V4	Protein-arginine deiminase type-6 OS=Mus musculus OX=10090 GN=Padi6 PE=1 SV=2	Padi6	0.960815	1.1422	1.07546	1.09716	0.87367	1.04422
Q8K411	Presequence protease, mitochondrial OS=Mus musculus OX=10090 GN=Pitrm1 PE=1 SV=1	Pitrm1	1.24772	1.11442	1.1819	0.900871	1.0487	0.981758
Q8K4R9	Disks large-associated protein 5 OS=Mus musculus OX=10090 GN=Dlgap5 PE=1 SV=2	Dlgap5	2.58429	2.1448	0.594958		0.420679	0.323006
Q8K4Z3	NAD(P)H-hydrate epimerase OS=Mus musculus OX=10090 GN=Naxe PE=1 SV=1	Naxe	1.06921	0.993194	1.40457	1.08147	1.20236	0.82209
Q8K4Z5	Splicing factor 3A subunit 1 OS=Mus musculus OX=10090 GN=Sf3a1 PE=1 SV=1	Sf3a1	1.70427	0.907615	0.477383	2.05182	0.840306	0.601533
Q8N7N5	DDB1- and CUL4-associated factor 8 OS=Mus musculus OX=10090 GN=Dcaf8 PE=1 SV=1	Dcaf8	1.1044	1.36966	1.16395	0.918727	1.20701	0.758463
Q8QZT1	Acetyl-CoA acetyltransferase, mitochondrial OS=Mus musculus OX=10090 GN=Acat1 PE=1 SV=1	Acat1	1.09367	1.12296	1.07154	0.961484	1.06448	1.19836
Q8QZW3	Protein FAM151A OS=Mus musculus OX=10090 GN=Fam151a PE=1 SV=1	Fam151a	1.10322	1.57742	1.03113	0.912076	1.08309	0.861269
Q8QZX2	HAUS augmin-like complex subunit 3 OS=Mus musculus OX=10090 GN=Haus3 PE=1 SV=1	Haus3		1.10023			1.84404	1.28841
Q8QZY1	Eukaryotic translation initiation factor 3 subunit L OS=Mus musculus OX=10090 GN=Eif3l PE=1 SV=1	Eif3l	1.58823	1.17192	0.427058	0.651712	1.28961	1.33439
Q8QZY3	Developmental pluripotency-associated protein 3 OS=Mus musculus OX=10090 GN=Dppa3 PE=1 SV=1	Dppa3	0.619931	0.260284	5.061	0.188909	0.2346	0.05677
Q8QZZ8	Ras-related protein Rab-38 OS=Mus musculus OX=10090 GN=Rab38 PE=1 SV=1	Rab38	1.00055	1.36256	0.947617	1.21446	1.63785	0.900433
Q8R001	Microtubule-associated protein RP/EB family member 2 OS=Mus musculus OX=10090 GN=Mapre2 PE=1 SV=1	Mapre2	0.993113	0.892211	0.737765	1.4888	0.918339	1.40093
Q8R010	Aminoacyl tRNA synthase complex-interacting multifunctional protein 2 OS=Mus musculus OX=10090 GN=Aimp2 PE=1 SV=2	Aimp2	0.885927	1.05375	1.07377	1.06503	1.20138	1.16663
Q8R016	Bleomycin hydrolase OS=Mus musculus OX=10090 GN=Blmh PE=1 SV=1	Blmh	0.735341	0.840658	1.01205	0.968835	0.309515	0.866309
Q8R059	UDP-glucose 4-epimerase OS=Mus musculus OX=10090 GN=Gale PE=1 SV=1	Gale	1.2306	1.13662	0.875362	1.06882	1.18697	1.10128
Q8R060	Protein zwilch homolog OS=Mus musculus OX=10090 GN=Zwilch PE=1 SV=1	Zwilch	0.497007	1.26817	0.406623	0.997047	1.68574	1.33935
Q8R080	G2 and S phase-expressed protein 1 OS=Mus musculus OX=10090 GN=Gtse1 PE=1 SV=2	Gtse1	1.35162	0.162813		1.48548	1.17059	1.72387
Q8R146	Acylamino-acid-releasing enzyme OS=Mus musculus OX=10090 GN=Apeh PE=1 SV=3	Apeh	1.18829	1.08696	1.02908	0.963898	1.15476	1.13625
Q8R151	NFX1-type zinc finger-containing protein 1 OS=Mus musculus OX=10090 GN=Znfx1 PE=1 SV=3	Znfx1	1.35534	1.03424	1.23511	0.334482	0.975867	1.50155
Q8R180	ERO1-like protein alpha OS=Mus musculus OX=10090 GN=Ero1a PE=1 SV=2	Ero1a	0.547301	0.07966		1.1864	0.050542
Q8R191	Synaptogyrin-3 OS=Mus musculus OX=10090 GN=Syngr3 PE=1 SV=1	Syngr3	1.40592	1.16158	2.63832	0.73663	1.04115	0.480842
Q8R1B4	Eukaryotic translation initiation factor 3 subunit C OS=Mus musculus OX=10090 GN=Eif3c PE=1 SV=1	Eif3c	0.677929	0.777537	1.43447	0.905682	1.12338	1.38977
Q8R1F6	Protein HID1 OS=Mus musculus OX=10090 GN=Hid1 PE=1 SV=1	Hid1	0.622483	1.12649	1.06813	1.08108	1.0796	1.12134
Q8R1G6	PDZ and LIM domain protein 2 OS=Mus musculus OX=10090 GN=Pdlim2 PE=1 SV=1	Pdlim2	1.60675	1.32532	1.09057	0.967658	1.08222
Q8R1K1	Ubiquitin-associated domain-containing protein 2 OS=Mus musculus OX=10090 GN=Ubac2 PE=1 SV=1	Ubac2			0.554043			1.91798
Q8R1M0	Abasic site processing protein HMCES OS=Mus musculus OX=10090 GN=Hmces PE=1 SV=1	Hmces	1.36696	1.23496	0.840769	0.985273	0.905203	0.86592
Q8R1Q8	Cytoplasmic dynein 1 light intermediate chain 1 OS=Mus musculus OX=10090 GN=Dync1li1 PE=1 SV=1	Dync1li1	1.6587	1.37133	0.956301	0.989359	1.19526	1.11125
Q8R1X6	Spartin OS=Mus musculus OX=10090 GN=Spart PE=1 SV=1	Spart	1.35285	1.14192	1.5433	0.817546	1.05783
Q8R2E9	ERO1-like protein beta OS=Mus musculus OX=10090 GN=Ero1b PE=1 SV=1	Ero1b	1.92436	0.401546	0.488615	1.1931	1.36656	1.28592
Q8R2Y0	Monoacylglycerol lipase ABHD6 OS=Mus musculus OX=10090 GN=Abhd6 PE=1 SV=1	Abhd6	0.265079	0.233553			0.368551
Q8R2Y8	Peptidyl-tRNA hydrolase 2, mitochondrial OS=Mus musculus OX=10090 GN=Ptrh2 PE=1 SV=1	Ptrh2	1.09719	1.03569	0.709809	0.751372	1.43609	0.72929
Q8R317	Ubiquilin-1 OS=Mus musculus OX=10090 GN=Ubqln1 PE=1 SV=1	Ubqln1	0.850884	1.4955	1.70897	1.02891	0.484055	1.79966
Q8R323	Replication factor C subunit 3 OS=Mus musculus OX=10090 GN=Rfc3 PE=1 SV=1	Rfc3	0.83971	1.06077	1.14361	1.12544	0.971171	0.974131
Q8R3P2	Probable E3 ubiquitin-protein ligase DTX2 OS=Mus musculus OX=10090 GN=Dtx2 PE=1 SV=2	Dtx2	1.1987	1.5473	1.54284	3.13808	0.356698	0.376049
Q8R3S6	Exocyst complex component 1 OS=Mus musculus OX=10090 GN=Exoc1 PE=1 SV=4	Exoc1	2.1225		0.179789	0.525249	1.1238
Q8R3V5	Endophilin-B2 OS=Mus musculus OX=10090 GN=Sh3glb2 PE=1 SV=2	Sh3glb2	1.12929	1.15559	0.765872	0.980815	0.967604	0.743342
Q8R418	Endoribonuclease Dicer OS=Mus musculus OX=10090 GN=Dicer1 PE=1 SV=3	Dicer1	0.471188	0.160995		0.783654	0.371029	0.125516
Q8R4N0	Citramalyl-CoA lyase, mitochondrial OS=Mus musculus OX=10090 GN=Clybl PE=1 SV=2	Clybl	1.45338	1.69954	1.05299	1.11711	0.921266	1.00017
Q8R550	SH3 domain-containing kinase-binding protein 1 OS=Mus musculus OX=10090 GN=Sh3kbp1 PE=1 SV=1	Sh3kbp1	0.146871	2.31166	2.65646	0.383162	0.364283	2.14336
Q8R5F3	ADP-ribose glycohydrolase OARD1 OS=Mus musculus OX=10090 GN=Oard1 PE=1 SV=2	Oard1	1.2438	0.46269	1.18117	1.26337	1.6812	1.2804
Q8R5H1	Ubiquitin carboxyl-terminal hydrolase 15 OS=Mus musculus OX=10090 GN=Usp15 PE=1 SV=1	Usp15	1.07287	1.0992	0.933488	1.24312	1.14169	1.05655
Q8VBT9	Tether containing UBX domain for GLUT4 OS=Mus musculus OX=10090 GN=Aspscr1 PE=1 SV=1	Aspscr1	1.53666	2.37743	1.51708	0.499331	0.816348	0.838584
Q8VBV7	COP9 signalosome complex subunit 8 OS=Mus musculus OX=10090 GN=Cops8 PE=1 SV=1	Cops8	1.14803	1.30545	1.58721	0.931147	1.11052	1.07232
Q8VBW6	NEDD8-activating enzyme E1 regulatory subunit OS=Mus musculus OX=10090 GN=Nae1 PE=1 SV=1	Nae1	2.04658	0.612452	1.16007	0.981571	1.17766	0.505806
Q8VBZ3	Cleft lip and palate transmembrane protein 1 homolog OS=Mus musculus OX=10090 GN=Clptm1 PE=1 SV=1	Clptm1	1.03858	1.06201	1.35001	1.38505	1.0026	0.78415
Q8VC52	RNA-binding protein with multiple splicing 2 OS=Mus musculus OX=10090 GN=Rbpms2 PE=1 SV=1	Rbpms2	1.22371	1.40939	0.794722	1.2387	1.76907	0.729832
Q8VC85	U6 snRNA-associated Sm-like protein LSm1 OS=Mus musculus OX=10090 GN=Lsm1 PE=1 SV=1	Lsm1	1.50286	1.15149	1.85375	0.107073	1.67304	0.935949
Q8VCB1	Nucleoporin NDC1 OS=Mus musculus OX=10090 GN=Ndc1 PE=1 SV=1	Ndc1	1.99662	0.776666	0.383776	0.66186	1.23871	2.35355
Q8VCD6	Receptor expression-enhancing protein 2 OS=Mus musculus OX=10090 GN=Reep2 PE=1 SV=2	Reep2	2.58229	2.05063	1.90936	0.735173	0.15264	0.238305
Q8VCH8	UBX domain-containing protein 4 OS=Mus musculus OX=10090 GN=Ubxn4 PE=1 SV=1	Ubxn4	0.497673	0.840719	2.08703	0.382882	0.843808	0.597179
Q8VCI5	Peroxisomal biogenesis factor 19 OS=Mus musculus OX=10090 GN=Pex19 PE=1 SV=1	Pex19	0.625052	2.75785	1.22152	1.07158	0.676395	0.960282
Q8VCM8	Nicalin OS=Mus musculus OX=10090 GN=Ncln PE=1 SV=2	Ncln	1.47537	0.777592	0.71832	0.974472	0.738269	0.985735
Q8VCN9	Tubulin-specific chaperone C OS=Mus musculus OX=10090 GN=Tbcc PE=1 SV=1	Tbcc	0.662905	0.052467	0.062373	1.45619	1.47058	1.51457
Q8VCU0	Protein angel homolog 1 OS=Mus musculus OX=10090 GN=Angel1 PE=1 SV=2	Angel1	1.4518	0.616421	1.45428	0.732661	2.16816	0.76949
Q8VCW8	Medium-chain acyl-CoA ligase ACSF2, mitochondrial OS=Mus musculus OX=10090 GN=Acsf2 PE=1 SV=1	Acsf2	0.819538	1.19208	0.779636	1.1725	0.868573	0.771919
Q8VCX5	Calcium uptake protein 1, mitochondrial OS=Mus musculus OX=10090 GN=Micu1 PE=1 SV=1	Micu1	0.170523	0.150473	0.133444	1.51679	1.6796	1.82936
Q8VD04	GRIP1-associated protein 1 OS=Mus musculus OX=10090 GN=Gripap1 PE=1 SV=1	Gripap1	1.64577	0.12161	1.30059	1.03727	0.945433	1.83934
Q8VD46	Ankyrin repeat, SAM and basic leucine zipper domain-containing protein 1 OS=Mus musculus OX=10090 GN=Asz1 PE=1 SV=2	Asz1	1.95809	1.94451	1.20484	0.840749	1.01587	0.869692
Q8VD65	Phosphoinositide 3-kinase regulatory subunit 4 OS=Mus musculus OX=10090 GN=Pik3r4 PE=1 SV=3	Pik3r4	0.897039	0.805349	0.774474	1.49606	1.31232	1.30098
Q8VDD5	Myosin-9 OS=Mus musculus OX=10090 GN=Myh9 PE=1 SV=4	Myh9	1.07133	1.17127	1.38197	1.02124	1.17437	0.919361
Q8VDF2	E3 ubiquitin-protein ligase UHRF1 OS=Mus musculus OX=10090 GN=Uhrf1 PE=1 SV=2	Uhrf1	1.03613	1.12132	1.1863	1.10827	1.10883	1.11
Q8VDI1	Epithelial-stromal interaction protein 1 OS=Mus musculus OX=10090 GN=Epsti1 PE=1 SV=2	Epsti1	0.903438	1.12736	0.215192			2.32517
Q8VDJ3	Vigilin OS=Mus musculus OX=10090 GN=Hdlbp PE=1 SV=1	Hdlbp	1.44117	1.84116	1.00908	0.543647	0.964519	0.773998
Q8VDL4	ADP-dependent glucokinase OS=Mus musculus OX=10090 GN=Adpgk PE=1 SV=2	Adpgk	1.3717	1.3079	0.730342	0.782363	1.24706	0.855392
Q8VDM4	26S proteasome non-ATPase regulatory subunit 2 OS=Mus musculus OX=10090 GN=Psmd2 PE=1 SV=1	Psmd2	1.03113	1.12321	1.30716	1.16829	0.875433	1.1168
Q8VDN2	Sodium/potassium-transporting ATPase subunit alpha-1 OS=Mus musculus OX=10090 GN=Atp1a1 PE=1 SV=1	Atp1a1	1.14801	1.46597	1.38072	1.22103	0.933041	1.0734
Q8VDS7	Centrosomal protein CEP57L1 OS=Mus musculus OX=10090 GN=Cep57l1 PE=2 SV=1	Cep57l1	0.596204	1.19873	0.784566	0.736049	0.397674	1.82706
Q8VE18	Protein SMG8 OS=Mus musculus OX=10090 GN=Smg8 PE=1 SV=1	Smg8		1.05499				0.920297
Q8VE62	Polyadenylate-binding protein-interacting protein 1 OS=Mus musculus OX=10090 GN=Paip1 PE=1 SV=1	Paip1	0.778337	1.24075	2.11667	0.556213	1.39155	0.800324
Q8VE88	Protein FAM114A2 OS=Mus musculus OX=10090 GN=Fam114a2 PE=1 SV=2	Fam114a2	0.777301	1.52558	1.08231	1.04549	1.12323	0.79866
Q8VE97	Serine/arginine-rich splicing factor 4 OS=Mus musculus OX=10090 GN=Srsf4 PE=2 SV=1	Srsf4	1.01445	1.1891	2.26504	1.12773	0.622762	1.11709
Q8VE99	Coiled-coil domain-containing protein 115 OS=Mus musculus OX=10090 GN=Ccdc115 PE=1 SV=1	Ccdc115	1.31666	1.86359	2.97292	0.673071	0.264726	0.07342
Q8VEA4	Mitochondrial intermembrane space import and assembly protein 40 OS=Mus musculus OX=10090 GN=Chchd4 PE=1 SV=1	Chchd4	1.11163	1.18271	0.754606	0.763195	0.545294	0.726388
Q8VED9	Galectin-related protein OS=Mus musculus OX=10090 GN=Lgalsl PE=1 SV=1	Lgalsl	0.52685	0.189496	0.290326	0.260003	1.06543
Q8VEE4	Replication protein A 70 kDa DNA-binding subunit OS=Mus musculus OX=10090 GN=Rpa1 PE=1 SV=1	Rpa1	1.49642	1.01883	1.09755	0.833952	1.0239	0.861619
Q8VEH8	Endoplasmic reticulum lectin 1 OS=Mus musculus OX=10090 GN=Erlec1 PE=1 SV=1	Erlec1	1.38085	0.888466	1.21053	1.061	0.726445	1.50936
Q8VEJ9	Vacuolar protein sorting-associated protein 4A OS=Mus musculus OX=10090 GN=Vps4a PE=1 SV=1	Vps4a	0.655633	0.603931	1.02702		0.160583	0.758371
Q8VEK3	Heterogeneous nuclear ribonucleoprotein U OS=Mus musculus OX=10090 GN=Hnrnpu PE=1 SV=1	Hnrnpu	0.971164	0.846948	0.559681	0.979575	0.611284	0.754359
Q8VEL2	Myotubularin-related protein 14 OS=Mus musculus OX=10090 GN=Mtmr14 PE=1 SV=2	Mtmr14	1.05385	1.18062	1.19268	0.917924	1.09934	1.16768
Q8VEM8	Phosphate carrier protein, mitochondrial OS=Mus musculus OX=10090 GN=Slc25a3 PE=1 SV=1	Slc25a3	0.52083	0.329862	0.318777	0.123713	1.67204
Q8VH31	Ret finger protein-like 4A OS=Mus musculus OX=10090 GN=Rfpl4a PE=1 SV=1	Rfpl4a	0.414076	0.797433	0.633101	1.42877	0.986156	1.19618
Q8VHE0	Translocation protein SEC63 homolog OS=Mus musculus OX=10090 GN=Sec63 PE=1 SV=4	Sec63	0.351709	0.719338	0.064792	0.14785		0.763085
Q8VHI3	GDP-fucose protein O-fucosyltransferase 2 OS=Mus musculus OX=10090 GN=Pofut2 PE=1 SV=1	Pofut2	2.26896	1.80917	0.516833	0.64959	0.875654	0.44018
Q8VI95	Inactive 2'-5'-oligoadenylate synthase 1D OS=Mus musculus OX=10090 GN=Oas1d PE=1 SV=1	Oas1d	1.12018	1.04645	1.1029	1.06105	1.11964	1.26936
Q8VIH1	Homeobox protein NOBOX OS=Mus musculus OX=10090 GN=Nobox PE=1 SV=1	Nobox	0.356031	0.715699	1.10026	1.45565	1.42767	0.915343
Q8VIJ6	Splicing factor, proline- and glutamine-rich OS=Mus musculus OX=10090 GN=Sfpq PE=1 SV=1	Sfpq	0.897057	1.06879	0.562487	1.26121	1.61601	0.657963
Q8VIK3	Histone H1.8 OS=Mus musculus OX=10090 GN=H1.8 PE=2 SV=1	H1.8	1.65942	1.50353	2.0404	0.237021	0.201971
Q8WTY4	Anamorsin OS=Mus musculus OX=10090 GN=Ciapin1 PE=1 SV=1	Ciapin1	0.596361	1.17475	1.25815	0.915486	1.24596	0.422419
Q91V09	WD repeat-containing protein 13 OS=Mus musculus OX=10090 GN=Wdr13 PE=1 SV=1	Wdr13	1.16986	1.3337	1.01158	0.835251	0.781841	0.898847
Q91V12	Cytosolic acyl coenzyme A thioester hydrolase OS=Mus musculus OX=10090 GN=Acot7 PE=1 SV=2	Acot7	0.907528	0.835985	1.13919	1.17784	0.648292	1.15787
Q91V41	Ras-related protein Rab-14 OS=Mus musculus OX=10090 GN=Rab14 PE=1 SV=3	Rab14	1.53777	1.28481	0.784205	1.40955	0.903758	0.701479
Q91V92	ATP-citrate synthase OS=Mus musculus OX=10090 GN=Acly PE=1 SV=1	Acly	0.215025	3.49612	0.726319	1.04155	1.03886	0.131272
Q91VA6	Polymerase delta-interacting protein 2 OS=Mus musculus OX=10090 GN=Poldip2 PE=1 SV=1	Poldip2	1.50981	1.21784	0.971484	1.01725	1.20712	0.500478
Q91VC3	Eukaryotic initiation factor 4A-III OS=Mus musculus OX=10090 GN=Eif4a3 PE=1 SV=3	Eif4a3	0.768101	0.463942	0.379367	1.63056	1.63306	0.798867
Q91VD9	NADH-ubiquinone oxidoreductase 75 kDa subunit, mitochondrial OS=Mus musculus OX=10090 GN=Ndufs1 PE=1 SV=2	Ndufs1	0.809281	1.51752	1.47401	1.44022	0.754694	0.760247
Q91VH2	Sorting nexin-9 OS=Mus musculus OX=10090 GN=Snx9 PE=1 SV=1	Snx9	0.900393	0.71846	0.925323	0.976358	0.663177	0.557654
Q91VI7	Ribonuclease inhibitor OS=Mus musculus OX=10090 GN=Rnh1 PE=1 SV=1	Rnh1	0.820796	0.972512		0.907532	2.80517	0.806151
Q91VM5	RNA binding motif protein, X-linked-like-1 OS=Mus musculus OX=10090 GN=Rbmxl1 PE=2 SV=1	Rbmxl1	1.36971	1.52302	1.56905	1.19447	0.657881	0.392848
Q91VM9	Inorganic pyrophosphatase 2, mitochondrial OS=Mus musculus OX=10090 GN=Ppa2 PE=1 SV=1	Ppa2	0.639837	1.20221	0.138565	2.0628	0.447048	1.80726
Q91VN4	MICOS complex subunit Mic25 OS=Mus musculus OX=10090 GN=Chchd6 PE=1 SV=2	Chchd6	0.869722	1.00793	1.24536	1.03626	1.09723	1.24741
Q91VR2	ATP synthase subunit gamma, mitochondrial OS=Mus musculus OX=10090 GN=Atp5f1c PE=1 SV=1	Atp5f1c	1.04766	1.20346	1.20012	0.55765	1.14553	1.40801
Q91VR5	ATP-dependent RNA helicase DDX1 OS=Mus musculus OX=10090 GN=Ddx1 PE=1 SV=1	Ddx1	1.04429	1.18853	1.05811	0.978155	1.0449	1.0283
Q91VT4	3-oxoacyl-[acyl-carrier-protein] reductase OS=Mus musculus OX=10090 GN=Cbr4 PE=1 SV=2	Cbr4	0.484737	0.936816	0.227698	0.559953	2.34397	0.351673
Q91VU0	Protein FAM3C OS=Mus musculus OX=10090 GN=Fam3c PE=1 SV=1	Fam3c	1.05983	0.669855	0.840284	1.14108	1.32677	0.849121
Q91VW3	SH3 domain-binding glutamic acid-rich-like protein 3 OS=Mus musculus OX=10090 GN=Sh3bgrl3 PE=1 SV=1	Sh3bgrl3	0.447642	0.584275	0.008383	0.844563	0.824849	1.15202
Q91VW5	Golgin subfamily A member 4 OS=Mus musculus OX=10090 GN=Golga4 PE=1 SV=2	Golga4		0.57172	0.880656	0.760836	1.33087	0.796542
Q91VX2	Ubiquitin-associated protein 2 OS=Mus musculus OX=10090 GN=Ubap2 PE=1 SV=1	Ubap2	2.29585	1.06049	1.14894	0.215146	0.256284	1.35061
Q91VX9	Transmembrane protein 168 OS=Mus musculus OX=10090 GN=Tmem168 PE=1 SV=1	Tmem168	1.05119	1.42643	0.094263	1.13778	1.12914	0.365699
Q91W50	Cold shock domain-containing protein E1 OS=Mus musculus OX=10090 GN=Csde1 PE=1 SV=1	Csde1	1.01441	0.651726	1.01237	1.38719	1.04631
Q91W67	Ubiquitin-like protein 7 OS=Mus musculus OX=10090 GN=Ubl7 PE=1 SV=2	Ubl7	1.08541	1.14473	1.01077	1.20879	1.08813	0.715411
Q91W89	Alpha-mannosidase 2C1 OS=Mus musculus OX=10090 GN=Man2c1 PE=1 SV=1	Man2c1	0.835104	0.677909	0.609033	0.596207	0.63582	0.600418
Q91W90	Thioredoxin domain-containing protein 5 OS=Mus musculus OX=10090 GN=Txndc5 PE=1 SV=2	Txndc5	1.09186	0.816514	1.21467	1.29454	1.06811	1.35412
Q91W98	Solute carrier family 15 member 4 OS=Mus musculus OX=10090 GN=Slc15a4 PE=1 SV=1	Slc15a4	1.38813	1.21839	1.13553	0.983173	1.24439	0.909319
Q91WC9	Diacylglycerol lipase-beta OS=Mus musculus OX=10090 GN=Daglb PE=1 SV=2	Daglb	1.61028	0.904783	0.768173	1.04867	1.10762	0.933525
Q91WD5	NADH dehydrogenase [ubiquinone] iron-sulfur protein 2, mitochondrial OS=Mus musculus OX=10090 GN=Ndufs2 PE=1 SV=1	Ndufs2	1.58465	1.97958	0.632118	0.126744	1.43416	1.09804
Q91WF7	Polyphosphoinositide phosphatase OS=Mus musculus OX=10090 GN=Fig4 PE=1 SV=1	Fig4	0.907509	1.18268	0.80851	1.03244	0.820132	0.992385
Q91WG4	Elongator complex protein 2 OS=Mus musculus OX=10090 GN=Elp2 PE=1 SV=1	Elp2	0.303637			0.168169	0.410718
Q91WJ8	Far upstream element-binding protein 1 OS=Mus musculus OX=10090 GN=Fubp1 PE=1 SV=1	Fubp1	1.35544	0.447161	0.602269	0.601973	0.224589	1.6513
Q91WK0	Leucine-rich repeat flightless-interacting protein 2 OS=Mus musculus OX=10090 GN=Lrrfip2 PE=1 SV=1	Lrrfip2	0.719097	0.731486	0.607822	0.776322	1.26444	0.649967
Q91WK2	Eukaryotic translation initiation factor 3 subunit H OS=Mus musculus OX=10090 GN=Eif3h PE=1 SV=1	Eif3h	0.937463	1.41476	0.974166	1.08646	0.945053	1.16754
Q91WN1	DnaJ homolog subfamily C member 9 OS=Mus musculus OX=10090 GN=Dnajc9 PE=1 SV=2	Dnajc9	0.829399	1.32418	0.929006	1.42518	1.32835	1.48063
Q91WQ3	Tyrosine--tRNA ligase, cytoplasmic OS=Mus musculus OX=10090 GN=Yars1 PE=1 SV=3	Yars1	0.370459		1.1724	1.65818	2.59497	0.436766
Q91WS0	CDGSH iron-sulfur domain-containing protein 1 OS=Mus musculus OX=10090 GN=Cisd1 PE=1 SV=1	Cisd1	1.24021	0.946492	0.704928	1.4785	1.14041	1.11092
Q91WZ8	Dysbindin OS=Mus musculus OX=10090 GN=Dtnbp1 PE=1 SV=1	Dtnbp1	1.42816	0.49883	0.385727	0.976059	0.749824	0.856016
Q91X21	Uncharacterized protein KIAA2013 OS=Mus musculus OX=10090 GN=Kiaa2013 PE=1 SV=1	Kiaa2013	1.41646	1.33421	0.68247	0.649104	0.657408	0.708047
Q91X52	L-xylulose reductase OS=Mus musculus OX=10090 GN=Dcxr PE=1 SV=2	Dcxr	0.88152				1.00795
Q91X83	S-adenosylmethionine synthase isoform type-1 OS=Mus musculus OX=10090 GN=Mat1a PE=1 SV=1	Mat1a	0.450539	1.26052	0.248854	1.7025	1.55221	0.803754
Q91XA2	Golgi membrane protein 1 OS=Mus musculus OX=10090 GN=Golm1 PE=1 SV=2	Golm1	1.54496	1.39705	2.59724	0.61727	0.870536	0.525613
Q91XD6	Vacuolar protein-sorting-associated protein 36 OS=Mus musculus OX=10090 GN=Vps36 PE=1 SV=1	Vps36		0.751945			1.77498
Q91XU3	Phosphatidylinositol 5-phosphate 4-kinase type-2 gamma OS=Mus musculus OX=10090 GN=Pip4k2c PE=1 SV=1	Pip4k2c	1.54132	1.26831	1.93058	1.07192	0.989055	0.884694
Q91Y86	Mitogen-activated protein kinase 8 OS=Mus musculus OX=10090 GN=Mapk8 PE=1 SV=1	Mapk8		2.19356	1.02422	0.416398	1.2088	0.602599
Q91YE6	Importin-9 OS=Mus musculus OX=10090 GN=Ipo9 PE=1 SV=3	Ipo9	0.888808	1.0619	1.23823	1.00844	1.02023	1.11024
Q91YH5	Atlastin-3 OS=Mus musculus OX=10090 GN=Atl3 PE=1 SV=1	Atl3	1.15638	1.20237	1.08852	1.09372	1.03453	0.86985
Q91YL2	E3 ubiquitin-protein ligase RNF126 OS=Mus musculus OX=10090 GN=Rnf126 PE=1 SV=1	Rnf126	0.981216	0.78315	1.27315	0.506916	0.752271	1.87711
Q91YP2	Neurolysin, mitochondrial OS=Mus musculus OX=10090 GN=Nln PE=1 SV=1	Nln	0.353024	1.11105	0.372115	1.53655	2.05459	0.578405
Q91YQ5	Dolichyl-diphosphooligosaccharide--protein glycosyltransferase subunit 1 OS=Mus musculus OX=10090 GN=Rpn1 PE=1 SV=1	Rpn1	1.42321	1.29624	1.05514	1.22356	0.902096	0.825747
Q91YR1	Twinfilin-1 OS=Mus musculus OX=10090 GN=Twf1 PE=1 SV=2	Twf1	1.01426	1.08401	0.791203	0.544862	1.12066	0.923846
Q91YR9	Prostaglandin reductase 1 OS=Mus musculus OX=10090 GN=Ptgr1 PE=1 SV=2	Ptgr1	1.1571	0.950283	1.04244	1.47948	1.55464	0.699714
Q91YT0	NADH dehydrogenase [ubiquinone] flavoprotein 1, mitochondrial OS=Mus musculus OX=10090 GN=Ndufv1 PE=1 SV=1	Ndufv1	1.18168	1.21781	1.11184	1.00027	1.08073	1.06863
Q91YW3	DnaJ homolog subfamily C member 3 OS=Mus musculus OX=10090 GN=Dnajc3 PE=1 SV=1	Dnajc3	0.956762	0.819043	1.01482	1.04303	1.29779	2.02871
Q91Z31	Polypyrimidine tract-binding protein 2 OS=Mus musculus OX=10090 GN=Ptbp2 PE=1 SV=2	Ptbp2	1.01378	1.33621	0.68396	0.889544	0.64076	1.00348
Q91Z38	Tetratricopeptide repeat protein 1 OS=Mus musculus OX=10090 GN=Ttc1 PE=1 SV=1	Ttc1		2.20574			0.87907	0.868503
Q91Z53	Glyoxylate reductase/hydroxypyruvate reductase OS=Mus musculus OX=10090 GN=Grhpr PE=1 SV=1	Grhpr	1.25153	1.38362	1.31701	0.772572	1.24111	1.03468
Q91ZA3	Propionyl-CoA carboxylase alpha chain, mitochondrial OS=Mus musculus OX=10090 GN=Pcca PE=1 SV=2	Pcca	1.32363	1.35864	1.3064	1.05919	0.934293	1.26368
Q91ZJ5	UTP--glucose-1-phosphate uridylyltransferase OS=Mus musculus OX=10090 GN=Ugp2 PE=1 SV=3	Ugp2	0.294827	0.298816	0.102933	2.79523	0.317799	1.8543
Q91ZR1	Ras-related protein Rab-4B OS=Mus musculus OX=10090 GN=Rab4b PE=1 SV=2	Rab4b	0.830347	0.709311	0.804968	1.24083	0.937218
Q91ZR2	Sorting nexin-18 OS=Mus musculus OX=10090 GN=Snx18 PE=1 SV=1	Snx18	0.522373	0.712856	0.856352	1.45635	0.665559	0.917779
Q91ZV0	Melanoma inhibitory activity protein 2 OS=Mus musculus OX=10090 GN=Mia2 PE=1 SV=3	Mia2	1.39614	1.06883	0.915794	0.870783	1.00415	0.962952
Q920B9	FACT complex subunit SPT16 OS=Mus musculus OX=10090 GN=Supt16h PE=1 SV=2	Supt16h	0.509198	0.579505	0.364923	1.59961	1.13181	1.66128
Q920D3	Mediator of RNA polymerase II transcription subunit 28 OS=Mus musculus OX=10090 GN=Med28 PE=1 SV=2	Med28	1.22859	1.62602	1.13741	0.872964	0.736119	0.543151
Q921F2	TAR DNA-binding protein 43 OS=Mus musculus OX=10090 GN=Tardbp PE=1 SV=1	Tardbp	1.89917	1.72505	1.30882	0.092509	0.422122	0.307063
Q921G6	Leucine-rich repeat and calponin homology domain-containing protein 4 OS=Mus musculus OX=10090 GN=Lrch4 PE=1 SV=1	Lrch4	0.858733	1.29097	1.00442		0.673942
Q921G7	Electron transfer flavoprotein-ubiquinone oxidoreductase, mitochondrial OS=Mus musculus OX=10090 GN=Etfdh PE=1 SV=1	Etfdh	2.11691	1.1725		0.042981	2.11785	1.94723
Q921H8	3-ketoacyl-CoA thiolase A, peroxisomal OS=Mus musculus OX=10090 GN=Acaa1a PE=1 SV=1	Acaa1a	0.987552	1.82912	1.21321	0.715078	1.16865	1.02093
Q921H9	Cytochrome c oxidase assembly factor 7 OS=Mus musculus OX=10090 GN=Coa7 PE=1 SV=1	Coa7		1.16065	0.902753	1.22822	1.15219	1.49533
Q921I0	ORM1-like protein 1 OS=Mus musculus OX=10090 GN=Ormdl1 PE=2 SV=1	Ormdl1	0.594522	0.641751	2.51768	1.59138	0.324791
Q921I1	Serotransferrin OS=Mus musculus OX=10090 GN=Tf PE=1 SV=1	Tf	1.29277	1.5014	1.28209	1.14247	1.23428	0.851278
Q921I9	Exosome complex component RRP41 OS=Mus musculus OX=10090 GN=Exosc4 PE=1 SV=3	Exosc4	0.979477	0.949823	0.094409	1.3638	0.971936	1.24944
Q921J4	Ubiquitin-conjugating enzyme E2 S OS=Mus musculus OX=10090 GN=Ube2s PE=1 SV=1	Ube2s	1.03606	1.26541	1.1867	0.889007	0.995558	0.958121
Q921L3	Calcium load-activated calcium channel OS=Mus musculus OX=10090 GN=Tmco1 PE=1 SV=1	Tmco1	0.942575	0.870741	1.40248		1.28451	0.77131
Q921M3	Splicing factor 3B subunit 3 OS=Mus musculus OX=10090 GN=Sf3b3 PE=1 SV=1	Sf3b3	1.26751	1.01405	1.74427	0.598829		0.612911
Q921M4	Golgin subfamily A member 2 OS=Mus musculus OX=10090 GN=Golga2 PE=1 SV=3	Golga2	1.59333	1.72034	1.36583	1.34415	0.743928	0.910072
Q921Q3	Chitobiosyldiphosphodolichol beta-mannosyltransferase OS=Mus musculus OX=10090 GN=Alg1 PE=1 SV=3	Alg1		1.53239	1.49476	0.530116	1.04573	0.767078
Q921X9	Protein disulfide-isomerase A5 OS=Mus musculus OX=10090 GN=Pdia5 PE=1 SV=1	Pdia5	2.14911	1.95592	1.05502	1.13948	0.311671
Q921Z5	Tumor necrosis factor alpha-induced protein 8 OS=Mus musculus OX=10090 GN=Tnfaip8 PE=1 SV=1	Tnfaip8	1.90174		0.89974		1.57265	0.537311
Q922B2	Aspartate--tRNA ligase, cytoplasmic OS=Mus musculus OX=10090 GN=Dars1 PE=1 SV=2	Dars1	1.01507	1.01944	0.590712	0.769583	1.27771	0.865311
Q922D4	Serine/threonine-protein phosphatase 6 regulatory subunit 3 OS=Mus musculus OX=10090 GN=Ppp6r3 PE=1 SV=1	Ppp6r3		1.46422		2.39522	0.945416	0.940944
Q922D8	C-1-tetrahydrofolate synthase, cytoplasmic OS=Mus musculus OX=10090 GN=Mthfd1 PE=1 SV=4	Mthfd1	0.990596	1.18763	0.942257	1.26	1.34455	0.8173
Q922F4	Tubulin beta-6 chain OS=Mus musculus OX=10090 GN=Tubb6 PE=1 SV=1	Tubb6	2.20668	0.912261	1.18756	0.80052	1.06246	0.845191
Q922H2	[Pyruvate dehydrogenase (acetyl-transferring)] kinase isozyme 3, mitochondrial OS=Mus musculus OX=10090 GN=Pdk3 PE=1 SV=1	Pdk3			0.671028	1.00246	1.03658	1.18916
Q922J9	Fatty acyl-CoA reductase 1 OS=Mus musculus OX=10090 GN=Far1 PE=1 SV=1	Far1	1.04622	1.15818	1.07265	1.22992	1.08552	0.654833
Q922Q8	Leucine-rich repeat-containing protein 59 OS=Mus musculus OX=10090 GN=Lrrc59 PE=1 SV=1	Lrrc59	0.960523	1.37532	0.987911	1.12266	1.59182	0.493133
Q922R8	Protein disulfide-isomerase A6 OS=Mus musculus OX=10090 GN=Pdia6 PE=1 SV=3	Pdia6	0.80148	1.04311	1.02654	0.932945	1.10674	1.36053
Q922S8	Kinesin-like protein KIF2C OS=Mus musculus OX=10090 GN=Kif2c PE=1 SV=1	Kif2c	1.12485	0.63102	1.9747	0.178482	0.8549	0.661965
Q922X9	Protein arginine N-methyltransferase 7 OS=Mus musculus OX=10090 GN=Prmt7 PE=1 SV=1	Prmt7	0.831315	1.53442	1.04698	0.681996	1.65004	0.709451
Q922Y1	UBX domain-containing protein 1 OS=Mus musculus OX=10090 GN=Ubxn1 PE=1 SV=1	Ubxn1	1.18112	1.81254	0.963745	0.644388	1.26833	0.88393
Q923A2	Protein Spindly OS=Mus musculus OX=10090 GN=Spdl1 PE=1 SV=2	Spdl1	0.995367	1.62562	0.581508	0.911152	0.54963	0.396673
Q923D4	Splicing factor 3B subunit 5 OS=Mus musculus OX=10090 GN=Sf3b5 PE=1 SV=1	Sf3b5	1.24077	2.01575	1.10238	0.240283	0.143983	1.10434
Q923T9	Calcium/calmodulin-dependent protein kinase type II subunit gamma OS=Mus musculus OX=10090 GN=Camk2g PE=1 SV=1	Camk2g	1.16309	0.951881	1.45489	1.21709	1.02315	1.25269
Q923Z3	Protein MTO1 homolog, mitochondrial OS=Mus musculus OX=10090 GN=Mto1 PE=2 SV=1	Mto1	0.485488	0.712839		2.30229	0.756991	1.30008
Q924C1	Exportin-5 OS=Mus musculus OX=10090 GN=Xpo5 PE=1 SV=1	Xpo5	1.05829	1.11142	0.524667	1.4362	1.25233	0.968285
Q924D0	Reticulon-4-interacting protein 1, mitochondrial OS=Mus musculus OX=10090 GN=Rtn4ip1 PE=1 SV=2	Rtn4ip1	0.775964	0.86677	1.09269	1.29668	1.17311	1.08934
Q924K8	Metastasis-associated protein MTA3 OS=Mus musculus OX=10090 GN=Mta3 PE=1 SV=1	Mta3		0.675735		2.58115	0.497177
Q924M7	Mannose-6-phosphate isomerase OS=Mus musculus OX=10090 GN=Mpi PE=1 SV=1	Mpi	0.517713	0.286275	0.462424		0.979428	0.151257
Q924S2	Inactive 2'-5' oligoadenylate synthetase 1C OS=Mus musculus OX=10090 GN=Oas1c PE=2 SV=1	Oas1c	1.24898	1.07301	1.18157	1.01241	1.20123	1.13484
Q925E7	Serine/threonine-protein phosphatase 2A 55 kDa regulatory subunit B delta isoform OS=Mus musculus OX=10090 GN=Ppp2r2d PE=1 SV=1	Ppp2r2d	0.864274	1.70318	0.474369	1.38689	0.656386	0.704231
Q925I1	ATPase family AAA domain-containing protein 3 OS=Mus musculus OX=10090 GN=Atad3 PE=1 SV=1	Atad3	0.608009	0.95138	1.22492	1.26161	1.09095	1.2458
Q925U0	Oocyte-secreted protein 1 OS=Mus musculus OX=10090 GN=Oosp1 PE=2 SV=1	Oosp1		0.867516			1.1956
Q93092	Transaldolase OS=Mus musculus OX=10090 GN=Taldo1 PE=1 SV=2	Taldo1	0.641232	1.87374	1.13372	0.899801	0.990419
Q99020	Heterogeneous nuclear ribonucleoprotein A/B OS=Mus musculus OX=10090 GN=Hnrnpab PE=1 SV=1	Hnrnpab	0.472173	0.609353	1.9435	1.00317	0.996999	0.93248
Q99104	Unconventional myosin-Va OS=Mus musculus OX=10090 GN=Myo5a PE=1 SV=2	Myo5a	1.4091	1.35724	1.61817	1.20666	0.690253	0.872418
Q99J09	Methylosome protein 50 OS=Mus musculus OX=10090 GN=Wdr77 PE=1 SV=1	Wdr77	1.61279	1.07958		0.13459
Q99J23	GH3 domain-containing protein OS=Mus musculus OX=10090 GN=Ghdc PE=2 SV=2	Ghdc	0.424673		1.44209		0.701993
Q99J39	Malonyl-CoA decarboxylase, mitochondrial OS=Mus musculus OX=10090 GN=Mlycd PE=1 SV=1	Mlycd	0.996567	0.224961	1.24812	1.57381	1.21734	0.240892
Q99J45	Nuclear receptor-binding protein OS=Mus musculus OX=10090 GN=Nrbp1 PE=1 SV=1	Nrbp1	0.644881	0.267466	0.355858	0.379843	0.39691	0.555042
Q99J77	Sialic acid synthase OS=Mus musculus OX=10090 GN=Nans PE=1 SV=1	Nans	1.09262	0.745468	1.19547	1.01972	1.56193	0.98674
Q99J83	Autophagy protein 5 OS=Mus musculus OX=10090 GN=Atg5 PE=1 SV=1	Atg5	1.20941	1.19641	0.97748	1.11535	1.11768	1.24708
Q99J99	3-mercaptopyruvate sulfurtransferase OS=Mus musculus OX=10090 GN=Mpst PE=1 SV=4	Mpst	0.756336	1.04819	0.947409	1.32975	1.1186	1.04957
Q99JB2	Stomatin-like protein 2, mitochondrial OS=Mus musculus OX=10090 GN=Stoml2 PE=1 SV=1	Stoml2	1.41301	1.02761	1.07215	1.0025	0.88772	1.28336
Q99JI4	26S proteasome non-ATPase regulatory subunit 6 OS=Mus musculus OX=10090 GN=Psmd6 PE=1 SV=1	Psmd6	0.621476	1.04225	0.71075	1.52026	0.923552	1.15163
Q99JI6	Ras-related protein Rap-1b OS=Mus musculus OX=10090 GN=Rap1b PE=1 SV=2	Rap1b	1.48696	1.40031	1.83772	1.21497	1.04811	0.135727
Q99JX3	Golgi reassembly-stacking protein 2 OS=Mus musculus OX=10090 GN=Gorasp2 PE=1 SV=3	Gorasp2	1.14913	1.02222	1.07707	1.12607	1.00963	1.04601
Q99JX4	Eukaryotic translation initiation factor 3 subunit M OS=Mus musculus OX=10090 GN=Eif3m PE=1 SV=1	Eif3m	1.13495	0.874371	0.916828	1.37046	1.71198	1.25388
Q99JY0	Trifunctional enzyme subunit beta, mitochondrial OS=Mus musculus OX=10090 GN=Hadhb PE=1 SV=1	Hadhb	1.22708	0.975823	1.16301	1.06787	1.33394	0.614851
Q99JY9	Actin-related protein 3 OS=Mus musculus OX=10090 GN=Actr3 PE=1 SV=3	Actr3	0.81373	1.13575	1.23006	1.29423	0.830552	0.901132
Q99K01	Pyridoxal-dependent decarboxylase domain-containing protein 1 OS=Mus musculus OX=10090 GN=Pdxdc1 PE=1 SV=2	Pdxdc1	1.03061	1.12972	1.18429	1.19851	1.17654	1.08525
Q99K43	Protein regulator of cytokinesis 1 OS=Mus musculus OX=10090 GN=Prc1 PE=1 SV=2	Prc1	0.300071	0.171712	6.92051	0.225328	0.876205	0.09106
Q99K48	Non-POU domain-containing octamer-binding protein OS=Mus musculus OX=10090 GN=Nono PE=1 SV=3	Nono	1.13342	0.393048	1.22249	1.24299	1.4689	1.045
Q99K51	Plastin-3 OS=Mus musculus OX=10090 GN=Pls3 PE=1 SV=3	Pls3	1.12806	1.14951	1.06332	0.922192	1.46253	1.06868
Q99K67	Alpha-aminoadipic semialdehyde synthase, mitochondrial OS=Mus musculus OX=10090 GN=Aass PE=1 SV=1	Aass	1.20649	1.29002	1.07802	1.01526	1.17302	0.882006
Q99K70	Ras-related GTP-binding protein C OS=Mus musculus OX=10090 GN=Rragc PE=1 SV=1	Rragc	1.04909	1.01828	1.50302	0.866627	1.28736	1.0386
Q99KB8	Hydroxyacylglutathione hydrolase, mitochondrial OS=Mus musculus OX=10090 GN=Hagh PE=1 SV=2	Hagh	0.90895	1.11562	1.17034	1.26834	1.25359	0.765653
Q99KE1	NAD-dependent malic enzyme, mitochondrial OS=Mus musculus OX=10090 GN=Me2 PE=1 SV=1	Me2	0.678819	0.637941	1.04965	1.2612	0.930385	0.963583
Q99KF1	Transmembrane emp24 domain-containing protein 9 OS=Mus musculus OX=10090 GN=Tmed9 PE=1 SV=2	Tmed9	0.499142	0.67259	1.9738	0.540685	0.93492	0.885243
Q99KH8	Serine/threonine-protein kinase 24 OS=Mus musculus OX=10090 GN=Stk24 PE=1 SV=1	Stk24	0.286613	0.416983	2.30189	0.427903	1.34596	1.7591
Q99KI0	Aconitate hydratase, mitochondrial OS=Mus musculus OX=10090 GN=Aco2 PE=1 SV=1	Aco2	0.794194	1.31857	0.821532	1.50452	0.536863	1.02259
Q99KJ8	Dynactin subunit 2 OS=Mus musculus OX=10090 GN=Dctn2 PE=1 SV=3	Dctn2	0.068926	0.197409	0.130521	0.13384	0.305465	2.42856
Q99KK2	N-acylneuraminate cytidylyltransferase OS=Mus musculus OX=10090 GN=Cmas PE=1 SV=2	Cmas	0.346178	0.528417	1.85763	1.1768	0.863837	0.537906
Q99KK7	Dipeptidyl peptidase 3 OS=Mus musculus OX=10090 GN=Dpp3 PE=1 SV=2	Dpp3	0.5467	1.72802	0.603169	1.37107	1.77298	1.44881
Q99KN1	Arrestin domain-containing protein 1 OS=Mus musculus OX=10090 GN=Arrdc1 PE=1 SV=2	Arrdc1	0.507913	0.719414	1.15152	0.85883	0.759666	1.73814
Q99KN2	Probable cytosolic iron-sulfur protein assembly protein CIAO1 OS=Mus musculus OX=10090 GN=Ciao1 PE=1 SV=1	Ciao1	0.820231	0.899467	0.875973	1.14463	1.36813	1.8513
Q99KN9	Clathrin interactor 1 OS=Mus musculus OX=10090 GN=Clint1 PE=1 SV=2	Clint1	1.77539	1.38627	1.45899	0.658227	1.2433	0.727951
Q99KP3	Lambda-crystallin homolog OS=Mus musculus OX=10090 GN=Cryl1 PE=1 SV=3	Cryl1	1.11944	1.2166	0.799404	1.06944	0.945203	1.09022
Q99KP6	Pre-mRNA-processing factor 19 OS=Mus musculus OX=10090 GN=Prpf19 PE=1 SV=1	Prpf19	0.05107	1.37743	1.05706	1.37488	1.2545	0.85325
Q99KR6	E3 ubiquitin-protein ligase RNF34 OS=Mus musculus OX=10090 GN=Rnf34 PE=1 SV=1	Rnf34	0.383953	0.203654	0.098788	0.093639	0.625172	1.81804
Q99KV1	DnaJ homolog subfamily B member 11 OS=Mus musculus OX=10090 GN=Dnajb11 PE=1 SV=1	Dnajb11	1.06814	1.11876	0.293976	1.13043	1.20968	1.58978
Q99L04	Dehydrogenase/reductase SDR family member 1 OS=Mus musculus OX=10090 GN=Dhrs1 PE=1 SV=1	Dhrs1	0.881382	0.922267	1.12791	0.883554	0.977254	1.33056
Q99L13	3-hydroxyisobutyrate dehydrogenase, mitochondrial OS=Mus musculus OX=10090 GN=Hibadh PE=1 SV=1	Hibadh	0.726211	0.34068	1.26478	0.429586	1.93669	1.42387
Q99L45	Eukaryotic translation initiation factor 2 subunit 2 OS=Mus musculus OX=10090 GN=Eif2s2 PE=1 SV=1	Eif2s2	0.65616	1.32963	1.10082	0.796875	1.30726	1.19413
Q99L47	Hsc70-interacting protein OS=Mus musculus OX=10090 GN=St13 PE=1 SV=1	St13	1.00445	0.861674	1.13946	1.61476	1.04779	0.771189
Q99L48	60S ribosomal export protein NMD3 OS=Mus musculus OX=10090 GN=Nmd3 PE=1 SV=1	Nmd3	1.39311			0.974488	0.959721	0.526804
Q99LB6	Methionine adenosyltransferase 2 subunit beta OS=Mus musculus OX=10090 GN=Mat2b PE=1 SV=1	Mat2b	0.793947	1.43003	0.871189	1.15081	1.32355	0.907802
Q99LC3	NADH dehydrogenase [ubiquinone] 1 alpha subcomplex subunit 10, mitochondrial OS=Mus musculus OX=10090 GN=Ndufa10 PE=1 SV=1	Ndufa10	0.36649	0.344626		2.0735	0.327018	1.40101
Q99LC5	Electron transfer flavoprotein subunit alpha, mitochondrial OS=Mus musculus OX=10090 GN=Etfa PE=1 SV=2	Etfa	0.389557	0.432644	0.490878	1.61101	1.31687	1.34325
Q99LC8	Translation initiation factor eIF-2B subunit alpha OS=Mus musculus OX=10090 GN=Eif2b1 PE=1 SV=1	Eif2b1	1.21801	1.13243	1.21052	1.10068	0.80881	1.39846
Q99LD4	COP9 signalosome complex subunit 1 OS=Mus musculus OX=10090 GN=Gps1 PE=1 SV=1	Gps1	1.09584	0.620825	1.34284	1.09989	1.27332	1.02092
Q99LD9	Translation initiation factor eIF-2B subunit beta OS=Mus musculus OX=10090 GN=Eif2b2 PE=1 SV=1	Eif2b2	0.561399	0.986484	1.27356	1.08074	1.04446	1.29293
Q99LF4	RNA-splicing ligase RtcB homolog OS=Mus musculus OX=10090 GN=Rtcb PE=1 SV=1	Rtcb	1.0631	0.902947	0.841794	1.19728	1.11979	1.36366
Q99LI2	Chloride channel CLIC-like protein 1 OS=Mus musculus OX=10090 GN=Clcc1 PE=1 SV=1	Clcc1			0.530873	0.417438	1.39193	1.39064
Q99LI8	Hepatocyte growth factor-regulated tyrosine kinase substrate OS=Mus musculus OX=10090 GN=Hgs PE=1 SV=2	Hgs		0.624051	0.538001		0.531973	3.10999
Q99LM2	CDK5 regulatory subunit-associated protein 3 OS=Mus musculus OX=10090 GN=Cdk5rap3 PE=1 SV=1	Cdk5rap3	2.18261	1.66532	1.43936	0.356656
Q99LP6	GrpE protein homolog 1, mitochondrial OS=Mus musculus OX=10090 GN=Grpel1 PE=1 SV=1	Grpel1	2.53842	0.259089	0.216554	1.6815	1.5525	0.388608
Q99LR1	Lysophosphatidylserine lipase ABHD12 OS=Mus musculus OX=10090 GN=Abhd12 PE=1 SV=2	Abhd12	0.873281	0.948899	0.974343	0.609902	0.651842	0.729804
Q99LX0	Parkinson disease protein 7 homolog OS=Mus musculus OX=10090 GN=Park7 PE=1 SV=1	Park7	0.062384	1.57791	2.33865	1.36277	1.10536	0.353981
Q99LZ3	DNA replication complex GINS protein SLD5 OS=Mus musculus OX=10090 GN=Gins4 PE=1 SV=1	Gins4	1.22879	1.31601	0.221119	1.6784	0.260315	0.826784
Q99M01	Phenylalanine--tRNA ligase, mitochondrial OS=Mus musculus OX=10090 GN=Fars2 PE=1 SV=1	Fars2	2.38926	0.014581	0.118282	2.19554	0.126052	0.044939
Q99M51	Cytoplasmic protein NCK1 OS=Mus musculus OX=10090 GN=Nck1 PE=1 SV=1	Nck1		1.52934			0.795474
Q99M87	DnaJ homolog subfamily A member 3, mitochondrial OS=Mus musculus OX=10090 GN=Dnaja3 PE=1 SV=1	Dnaja3	0.716822	0.947524	1.10204	1.28408	1.28726	1.10678
Q99MD9	Nuclear autoantigenic sperm protein OS=Mus musculus OX=10090 GN=Nasp PE=1 SV=2	Nasp	1.76799	1.59585	2.01037	0.683373	1.28421	0.642151
Q99MN1	Lysine--tRNA ligase OS=Mus musculus OX=10090 GN=Kars1 PE=1 SV=1	Kars1	1.4532	1.10699	1.21725	0.668343	1.25033	1.08996
Q99MN9	Propionyl-CoA carboxylase beta chain, mitochondrial OS=Mus musculus OX=10090 GN=Pccb PE=1 SV=2	Pccb	1.00683	0.947999	0.393947	1.67972	2.06249	1.33311
Q99MP8	BRCA1-associated protein OS=Mus musculus OX=10090 GN=Brap PE=1 SV=1	Brap	0.794423	0.691288	0.280856	0.968161	0.904241	0.997639
Q99MR3	Solute carrier family 12 member 9 OS=Mus musculus OX=10090 GN=Slc12a9 PE=1 SV=2	Slc12a9	0.917522	3.41326	2.64296	0.321153	0.500677	0.778865
Q99MV1	Tudor domain-containing protein 1 OS=Mus musculus OX=10090 GN=Tdrd1 PE=1 SV=2	Tdrd1	2.17108	1.53164	1.72596	2.54209	0.16195	0.142744
Q99MZ7	Peroxisomal trans-2-enoyl-CoA reductase OS=Mus musculus OX=10090 GN=Pecr PE=1 SV=1	Pecr	1.26425	0.850732	0.658592	0.875944	0.945285	1.08821
Q99NA9	Polycomb group RING finger protein 6 OS=Mus musculus OX=10090 GN=Pcgf6 PE=1 SV=1	Pcgf6	0.918461	1.10511	1.00693	1.1184	1.00941	1.0864
Q99NB9	Splicing factor 3B subunit 1 OS=Mus musculus OX=10090 GN=Sf3b1 PE=1 SV=1	Sf3b1	0.456346	0.547767	0.389583	1.21326	1.13288	1.87866
Q99NH0	Ankyrin repeat domain-containing protein 17 OS=Mus musculus OX=10090 GN=Ankrd17 PE=1 SV=2	Ankrd17	0.70197	2.16176		0.518036	0.580944	1.26525
Q99P30	Peroxisomal coenzyme A diphosphatase NUDT7 OS=Mus musculus OX=10090 GN=Nudt7 PE=1 SV=2	Nudt7	0.23305	1.75016	0.810724	2.86252	0.328302	1.11472
Q99P69	Kinetochore protein Nuf2 OS=Mus musculus OX=10090 GN=Nuf2 PE=1 SV=2	Nuf2	1.38491	1.36909	1.18506	0.281442	1.21447	1.13702
Q99P72	Reticulon-4 OS=Mus musculus OX=10090 GN=Rtn4 PE=1 SV=2	Rtn4	0.988055	1.51646	1.21876	0.664893	2.01681	0.565606
Q99PG2	Opioid growth factor receptor OS=Mus musculus OX=10090 GN=Ogfr PE=1 SV=1	Ogfr	0.604285	1.55421	0.226382		1.41139
Q99PI5	Phosphatidate phosphatase LPIN2 OS=Mus musculus OX=10090 GN=Lpin2 PE=1 SV=2	Lpin2	1.21659	1.15722	1.34203	1.23242	1.11034	0.691715
Q99PQ2	E3 ubiquitin-protein ligase TRIM11 OS=Mus musculus OX=10090 GN=Trim11 PE=1 SV=1	Trim11		1.06719				0.701563
Q99PT1	Rho GDP-dissociation inhibitor 1 OS=Mus musculus OX=10090 GN=Arhgdia PE=1 SV=3	Arhgdia	1.28245	1.24677	1.05895	1.04325	1.31916	1.20628
Q9CPN8	Insulin-like growth factor 2 mRNA-binding protein 3 OS=Mus musculus OX=10090 GN=Igf2bp3 PE=1 SV=1	Igf2bp3	1.02101	1.74831	0.630534	0.919166	1.12169	1.65981
Q9CPP6	NADH dehydrogenase [ubiquinone] 1 alpha subcomplex subunit 5 OS=Mus musculus OX=10090 GN=Ndufa5 PE=1 SV=3	Ndufa5	1.35156	1.15028	1.00069	0.95072	1.11832	0.881354
Q9CPQ1	Cytochrome c oxidase subunit 6C OS=Mus musculus OX=10090 GN=Cox6c PE=1 SV=3	Cox6c	1.13554	1.09349	0.605217	0.436242	1.24464	0.925408
Q9CPR4	60S ribosomal protein L17 OS=Mus musculus OX=10090 GN=Rpl17 PE=1 SV=3	Rpl17	1.34917	1.73421	1.84096	0.268185	0.385711	1.19989
Q9CPT4	Myeloid-derived growth factor OS=Mus musculus OX=10090 GN=Mydgf PE=1 SV=1	Mydgf	0.845706	1.3733	1.31608	0.983928	1.1909	0.916355
Q9CPU4	Microsomal glutathione S-transferase 3 OS=Mus musculus OX=10090 GN=Mgst3 PE=1 SV=1	Mgst3	0.673808	1.10644	1.17989	1.05607	1.39263	1.17275
Q9CPV4	Glyoxalase domain-containing protein 4 OS=Mus musculus OX=10090 GN=Glod4 PE=1 SV=1	Glod4	0.118993	0.41089	0.050716	2.01378	2.23846	1.40719
Q9CPW9	Methionine aminopeptidase 1D, mitochondrial OS=Mus musculus OX=10090 GN=Metap1d PE=2 SV=1	Metap1d	1.36706	0.055406		1.22362	1.29811	1.08687
Q9CQ56	Vesicle transport protein USE1 OS=Mus musculus OX=10090 GN=Use1 PE=1 SV=1	Use1	1.53703	0.752125	1.4534	1.1055	1.24009	1.27815
Q9CQ60	6-phosphogluconolactonase OS=Mus musculus OX=10090 GN=Pgls PE=1 SV=1	Pgls	0.766905	1.09185	1.24894	0.999253	1.38757	1.40246
Q9CQ65	S-methyl-5'-thioadenosine phosphorylase OS=Mus musculus OX=10090 GN=Mtap PE=1 SV=1	Mtap	1.31443	0.724119	1.13809	1.11776	0.450173	1.41157
Q9CQ69	Cytochrome b-c1 complex subunit 8 OS=Mus musculus OX=10090 GN=Uqcrq PE=1 SV=3	Uqcrq	1.12999	1.05642	1.57846		0.02626
Q9CQ80	Vacuolar protein-sorting-associated protein 25 OS=Mus musculus OX=10090 GN=Vps25 PE=1 SV=1	Vps25	1.03636	1.38353	0.279545	1.37613	0.530477	1.10826
Q9CQ92	Mitochondrial fission 1 protein OS=Mus musculus OX=10090 GN=Fis1 PE=1 SV=1	Fis1	1.12706	1.80751	2.40357	0.550813	1.12077	1.02104
Q9CQA3	Succinate dehydrogenase [ubiquinone] iron-sulfur subunit, mitochondrial OS=Mus musculus OX=10090 GN=Sdhb PE=1 SV=1	Sdhb	1.15968	0.858623	1.41654	1.16461	1.13344	0.589489
Q9CQE5	Regulator of G-protein signaling 10 OS=Mus musculus OX=10090 GN=Rgs10 PE=1 SV=1	Rgs10	3.07446	2.25084	2.28903	0.530586	0.372668	0.28738
Q9CQE8	RNA transcription, translation and transport factor protein OS=Mus musculus OX=10090 GN=RTRAF PE=1 SV=1	RTRAF	1.49876	1.15131	0.303498	1.25507	0.457819	1.58456
Q9CQF4	Mitochondrial transcription rescue factor 1 OS=Mus musculus OX=10090 GN=Mtres1 PE=1 SV=1	Mtres1	0.913668			0.901135	0.567835
Q9CQF9	Prenylcysteine oxidase OS=Mus musculus OX=10090 GN=Pcyox1 PE=1 SV=1	Pcyox1	0.652145	0.856312	4.17585	0.392578	0.456727	1.14014
Q9CQH3	NADH dehydrogenase [ubiquinone] 1 beta subcomplex subunit 5, mitochondrial OS=Mus musculus OX=10090 GN=Ndufb5 PE=1 SV=1	Ndufb5	0.790665	0.791155	0.967411	0.94491	1.83081	0.593289
Q9CQH7	Transcription factor BTF3 homolog 4 OS=Mus musculus OX=10090 GN=Btf3l4 PE=1 SV=1	Btf3l4	1.09538	1.1864	1.11984	1.05088	1.06914	1.00371
Q9CQI3	Glia maturation factor beta OS=Mus musculus OX=10090 GN=Gmfb PE=1 SV=3	Gmfb	0.73459	1.10228	0.373333	0.588904	0.350097	2.19795
Q9CQJ4	E3 ubiquitin-protein ligase RING2 OS=Mus musculus OX=10090 GN=Rnf2 PE=1 SV=1	Rnf2	1.04359	1.35855	0.929933		0.725422
Q9CQJ8	NADH dehydrogenase [ubiquinone] 1 beta subcomplex subunit 9 OS=Mus musculus OX=10090 GN=Ndufb9 PE=1 SV=3	Ndufb9	0.948129	0.932005	0.833773	1.0194	1.221	0.758353
Q9CQM9	Glutaredoxin-3 OS=Mus musculus OX=10090 GN=Glrx3 PE=1 SV=1	Glrx3	0.495005	1.62465	0.83495	0.700366	0.703805	1.64053
Q9CQN1	Heat shock protein 75 kDa, mitochondrial OS=Mus musculus OX=10090 GN=Trap1 PE=1 SV=1	Trap1	0.962883	1.18189	0.635247	1.11252	0.89579	1.14083
Q9CQN6	Transmembrane protein 14C OS=Mus musculus OX=10090 GN=Tmem14c PE=1 SV=1	Tmem14c	1.48525	0.922827	0.512205	1.03204	1.1129	0.8465
Q9CQQ7	ATP synthase F(0) complex subunit B1, mitochondrial OS=Mus musculus OX=10090 GN=Atp5pb PE=1 SV=1	Atp5pb	0.964148	0.793778	0.889397	1.3102	1.10903	1.13119
Q9CQR6	Serine/threonine-protein phosphatase 6 catalytic subunit OS=Mus musculus OX=10090 GN=Ppp6c PE=1 SV=1	Ppp6c	0.658697	0.906199	0.863871	1.61418	0.967065	1.13808
Q9CQS7	Developmental pluripotency-associated protein 5A OS=Mus musculus OX=10090 GN=Dppa5a PE=1 SV=2	Dppa5a	0.947634	1.21711	0.959591	1.00513	1.28066	0.958909
Q9CQS8	Protein transport protein Sec61 subunit beta OS=Mus musculus OX=10090 GN=Sec61b PE=1 SV=3	Sec61b	1.07512	1.16085	1.65962	0.982425	1.31974	0.708303
Q9CQT1	Methylthioribose-1-phosphate isomerase OS=Mus musculus OX=10090 GN=Mri1 PE=1 SV=1	Mri1	0.547794	1.45517	0.727394	1.22487	2.31087	0.329191
Q9CQU0	Thioredoxin domain-containing protein 12 OS=Mus musculus OX=10090 GN=Txndc12 PE=1 SV=1	Txndc12	0.551364	0.690552	0.453258	1.48179	0.625074	1.43917
Q9CQU3	Protein RER1 OS=Mus musculus OX=10090 GN=Rer1 PE=1 SV=1	Rer1	0.746378	0.832528	1.80105	1.05628	1.52893	1.09317
Q9CQV1	Mitochondrial import inner membrane translocase subunit TIM16 OS=Mus musculus OX=10090 GN=Pam16 PE=1 SV=1	Pam16	1.11114	1.09386	1.59319	1.18283	1.25472	1.10133
Q9CQV8	14-3-3 protein beta/alpha OS=Mus musculus OX=10090 GN=Ywhab PE=1 SV=3	Ywhab	1.20876	1.36371	1.01707	1.15472	1.10547	1.03037
Q9CQW2	ADP-ribosylation factor-like protein 8B OS=Mus musculus OX=10090 GN=Arl8b PE=1 SV=1	Arl8b	0.909339	0.784705	1.16074	0.887605	1.09604	1.01189
Q9CQW9	Interferon-induced transmembrane protein 3 OS=Mus musculus OX=10090 GN=Ifitm3 PE=1 SV=1	Ifitm3	1.15205	1.01568	0.734509	2.12105	1.21122	0.744857
Q9CQX2	Cytochrome b5 type B OS=Mus musculus OX=10090 GN=Cyb5b PE=1 SV=1	Cyb5b	1.05198	0.985593	2.25493	0.708367	0.952436	1.00976
Q9CQX8	28S ribosomal protein S36, mitochondrial OS=Mus musculus OX=10090 GN=Mrps36 PE=1 SV=1	Mrps36	1.02949	1.19662	1.79651	0.707135	1.76253	0.67008
Q9CQZ5	NADH dehydrogenase [ubiquinone] 1 alpha subcomplex subunit 6 OS=Mus musculus OX=10090 GN=Ndufa6 PE=1 SV=1	Ndufa6	1.07178	0.881573	1.19206	0.918842	1.23307	0.972707
Q9CR00	26S proteasome non-ATPase regulatory subunit 9 OS=Mus musculus OX=10090 GN=Psmd9 PE=1 SV=1	Psmd9	1.10876	1.06523	0.987369	1.81067	1.63606	0.700405
Q9CR09	Ubiquitin-fold modifier-conjugating enzyme 1 OS=Mus musculus OX=10090 GN=Ufc1 PE=1 SV=1	Ufc1	1.43485	1.37779	0.592951	1.3256	1.37359	1.16592
Q9CR16	Peptidyl-prolyl cis-trans isomerase D OS=Mus musculus OX=10090 GN=Ppid PE=1 SV=3	Ppid	0.472471	1.13371	0.703108	0.759476	1.0703	1.08592
Q9CR21	Acyl carrier protein, mitochondrial OS=Mus musculus OX=10090 GN=Ndufab1 PE=1 SV=1	Ndufab1	0.459789	0.992884	1.33425	0.743638	0.670187	1.33221
Q9CR50	RING finger and CHY zinc finger domain-containing protein 1 OS=Mus musculus OX=10090 GN=Rchy1 PE=1 SV=1	Rchy1	1.44548	0.988393	0.92819	1.90031	0.913489	1.41299
Q9CR51	V-type proton ATPase subunit G 1 OS=Mus musculus OX=10090 GN=Atp6v1g1 PE=1 SV=3	Atp6v1g1	0.902659	1.23798	0.877405	1.23203	1.27847	0.920051
Q9CR60	Vesicle transport protein GOT1B OS=Mus musculus OX=10090 GN=Golt1b PE=1 SV=1	Golt1b	1.241	0.768143	0.990843	0.949723	0.935171	1.16607
Q9CR61	NADH dehydrogenase [ubiquinone] 1 beta subcomplex subunit 7 OS=Mus musculus OX=10090 GN=Ndufb7 PE=1 SV=3	Ndufb7	1.28647	0.903188	0.708641	0.97573	1.15246	1.2256
Q9CR68	Cytochrome b-c1 complex subunit Rieske, mitochondrial OS=Mus musculus OX=10090 GN=Uqcrfs1 PE=1 SV=1	Uqcrfs1	0.766951	0.888756	1.03517	1.38954	1.12231	1.52992
Q9CR86	Calcium-regulated heat stable protein 1 OS=Mus musculus OX=10090 GN=Carhsp1 PE=1 SV=1	Carhsp1	1.23091	1.16133	0.77336	1.17304	1.48754	0.7335
Q9CR89	Endoplasmic reticulum-Golgi intermediate compartment protein 2 OS=Mus musculus OX=10090 GN=Ergic2 PE=1 SV=1	Ergic2	1.86161		0.391073		1.33235	0.229289
Q9CR95	Adaptin ear-binding coat-associated protein 1 OS=Mus musculus OX=10090 GN=Necap1 PE=1 SV=2	Necap1	1.61407	0.201296		1.50159	1.59404	1.36963
Q9CRA5	Golgi phosphoprotein 3 OS=Mus musculus OX=10090 GN=Golph3 PE=1 SV=1	Golph3	0.804216	1.67585		1.10577	1.00785	1.14595
Q9CRB9	MICOS complex subunit Mic19 OS=Mus musculus OX=10090 GN=Chchd3 PE=1 SV=1	Chchd3	1.64351	1.22955	1.12201	1.06167	0.942859	1.37917
Q9CRC0	Vitamin K epoxide reductase complex subunit 1 OS=Mus musculus OX=10090 GN=Vkorc1 PE=1 SV=1	Vkorc1			0.968175	0.260582	0.821033	1.16996
Q9CRC9	Glucosamine-6-phosphate isomerase 2 OS=Mus musculus OX=10090 GN=Gnpda2 PE=1 SV=1	Gnpda2	1.04862	0.719391	1.19912	1.08894	1.12715	1.23287
Q9CRD0	OCIA domain-containing protein 1 OS=Mus musculus OX=10090 GN=Ociad1 PE=1 SV=1	Ociad1	1.26189	1.08702	0.975709	1.25457	1.16979	0.871432
Q9CRY7	Lysophospholipase D GDPD1 OS=Mus musculus OX=10090 GN=Gdpd1 PE=1 SV=1	Gdpd1	1.18923	1.08382	1.14293	0.910702	1.00033	1.20662
Q9CT10	Ran-binding protein 3 OS=Mus musculus OX=10090 GN=Ranbp3 PE=1 SV=2	Ranbp3	2.85524	0.374588		0.344702	0.43436
Q9CV28	Ubiquitin carboxyl-terminal hydrolase MINDY-3 OS=Mus musculus OX=10090 GN=MINDY3 PE=1 SV=2	MINDY3	0.780644	1.30105			0.752564
Q9CVB6	Actin-related protein 2/3 complex subunit 2 OS=Mus musculus OX=10090 GN=Arpc2 PE=1 SV=3	Arpc2	1.29574	0.824789	1.03335	0.879382	1.46873	1.07526
Q9CWE6	Oocyte-expressed protein homolog OS=Mus musculus OX=10090 GN=Ooep PE=1 SV=1	Ooep	0.726425	0.959975	1.02799	1.13422	1.19499	1.41643
Q9CWG8	Protein arginine methyltransferase NDUFAF7, mitochondrial OS=Mus musculus OX=10090 GN=Ndufaf7 PE=1 SV=4	Ndufaf7	1.37976	1.27003	0.647731	2.00537	1.09238	0.784247
Q9CWH5	tRNA (guanine(10)-N2)-methyltransferase homolog OS=Mus musculus OX=10090 GN=Trmt11 PE=1 SV=1	Trmt11		0.148943	0.684177	0.824108	1.14455	0.99716
Q9CWJ9	Bifunctional purine biosynthesis protein ATIC OS=Mus musculus OX=10090 GN=Atic PE=1 SV=2	Atic	0.720816	3.36756	1.13198	0.077398	0.333859	0.940322
Q9CWM4	Prefoldin subunit 1 OS=Mus musculus OX=10090 GN=Pfdn1 PE=1 SV=1	Pfdn1	1.32078	1.62302	1.0949	0.578578	1.04895	1.26008
Q9CWU5	KH domain-containing protein 3 OS=Mus musculus OX=10090 GN=Khdc3 PE=1 SV=1	Khdc3	1.01518	1.06578	0.984366	0.927729	1.31852	1.17017
Q9CWU9	Nucleoporin Nup37 OS=Mus musculus OX=10090 GN=Nup37 PE=1 SV=2	Nup37	1.23129	0.979456	0.807985		1.22549	1.24001
Q9CX00	IST1 homolog OS=Mus musculus OX=10090 GN=Ist1 PE=1 SV=1	Ist1	0.682694		2.50777		0.335655	0.413359
Q9CX34	Protein SGT1 homolog OS=Mus musculus OX=10090 GN=Sugt1 PE=1 SV=3	Sugt1	1.50364	1.54313	1.61478	1.00774	0.948004	0.840078
Q9CX66	NOP protein chaperone 1 OS=Mus musculus OX=10090 GN=Nopchap1 PE=1 SV=1	Nopchap1	1.14161	1.16946	2.00542	0.734331	1.35366	0.198881
Q9CXF4	TBC1 domain family member 15 OS=Mus musculus OX=10090 GN=Tbc1d15 PE=1 SV=1	Tbc1d15	1.23124	1.1396	0.680156	0.957607	1.1721	1.37335
Q9CXI5	Mesencephalic astrocyte-derived neurotrophic factor OS=Mus musculus OX=10090 GN=Manf PE=1 SV=1	Manf	0.711509	0.210907	1.88213	1.79628	2.36427	0.24564
Q9CXW3	Calcyclin-binding protein OS=Mus musculus OX=10090 GN=Cacybp PE=1 SV=1	Cacybp	0.922913	1.19415	1.64223	0.656111	1.05926
Q9CXW4	60S ribosomal protein L11 OS=Mus musculus OX=10090 GN=Rpl11 PE=1 SV=4	Rpl11	1.28931	1.52387	1.64293	0.824709	1.25667	0.768428
Q9CXY6	Interleukin enhancer-binding factor 2 OS=Mus musculus OX=10090 GN=Ilf2 PE=1 SV=1	Ilf2	0.979446			0.634105	1.76854
Q9CXZ1	NADH dehydrogenase [ubiquinone] iron-sulfur protein 4, mitochondrial OS=Mus musculus OX=10090 GN=Ndufs4 PE=1 SV=3	Ndufs4	1.34681	0.198526		0.677958
Q9CY27	Very-long-chain enoyl-CoA reductase OS=Mus musculus OX=10090 GN=Tecr PE=1 SV=1	Tecr	1.47251	0.639325	0.469243	0.744071	0.880068	0.803874
Q9CY50	Translocon-associated protein subunit alpha OS=Mus musculus OX=10090 GN=Ssr1 PE=1 SV=1	Ssr1	0.703802					0.471962
Q9CY58	Plasminogen activator inhibitor 1 RNA-binding protein OS=Mus musculus OX=10090 GN=Serbp1 PE=1 SV=2	Serbp1	0.591332	1.51988	1.00165	0.893429	1.50853	1.15463
Q9CYA0	Protein disulfide isomerase Creld2 OS=Mus musculus OX=10090 GN=Creld2 PE=1 SV=1	Creld2	1.01797	1.05435	1.40493	1.18141	1.12884	1.2506
Q9CYG7	Mitochondrial import receptor subunit TOM34 OS=Mus musculus OX=10090 GN=Tomm34 PE=1 SV=1	Tomm34	1.79036	0.691008	1.00111	1.38252	1.28317	0.415641
Q9CYH2	Peroxiredoxin-like 2A OS=Mus musculus OX=10090 GN=Prxl2a PE=1 SV=2	Prxl2a	0.791324	1.36757	1.18222			0.847669
Q9CYI0	Protein Njmu-R1 OS=Mus musculus OX=10090 PE=1 SV=2	--		1.34563	1.21448	1.1778	0.503106
Q9CYN2	Signal peptidase complex subunit 2 OS=Mus musculus OX=10090 GN=Spcs2 PE=1 SV=1	Spcs2	0.717654	1.08593	1.29045	1.09175	1.1891	1.32184
Q9CYN9	Renin receptor OS=Mus musculus OX=10090 GN=Atp6ap2 PE=1 SV=2	Atp6ap2	1.61287	0.550857	1.14818	0.811544	0.984747	2.43553
Q9CYV5	Transmembrane protein 135 OS=Mus musculus OX=10090 GN=Tmem135 PE=2 SV=1	Tmem135		1.0577		1.32879	1.33427
Q9CYZ2	Tumor protein D54 OS=Mus musculus OX=10090 GN=Tpd52l2 PE=1 SV=1	Tpd52l2	2.1232	1.6881	1.67646	1.06744	1.09212	0.602908
Q9CZ04	COP9 signalosome complex subunit 7a OS=Mus musculus OX=10090 GN=Cops7a PE=1 SV=2	Cops7a	1.4261	1.09064	1.26507	0.749005	1.41465	0.48157
Q9CZ13	Cytochrome b-c1 complex subunit 1, mitochondrial OS=Mus musculus OX=10090 GN=Uqcrc1 PE=1 SV=2	Uqcrc1	0.679711	0.857024	0.467622	1.27397	1.14846	0.783774
Q9CZ30	Obg-like ATPase 1 OS=Mus musculus OX=10090 GN=Ola1 PE=1 SV=1	Ola1	0.394617	1.45216	0.196276	1.24374	1.42387	1.48976
Q9CZ42	ATP-dependent (S)-NAD(P)H-hydrate dehydratase OS=Mus musculus OX=10090 GN=Naxd PE=1 SV=1	Naxd	1.16227		0.844458	0.995349	0.494261	0.376954
Q9CZ44	NSFL1 cofactor p47 OS=Mus musculus OX=10090 GN=Nsfl1c PE=1 SV=1	Nsfl1c	1.46779	1.36841	1.56851	0.80417	1.29856	0.937213
Q9CZB0	Succinate dehydrogenase cytochrome b560 subunit, mitochondrial OS=Mus musculus OX=10090 GN=Sdhc PE=1 SV=1	Sdhc	1.33207	1.17004	1.09604	0.761192	1.02063	1.08829
Q9CZD3	Glycine--tRNA ligase OS=Mus musculus OX=10090 GN=Gars1 PE=1 SV=1	Gars1	1.71028	1.28565	1.2367	0.723588	0.98705	1.12077
Q9CZE3	Ras-related protein Rab-32 OS=Mus musculus OX=10090 GN=Rab32 PE=1 SV=3	Rab32	0.885056	0.761721	1.29086		1.09794	0.734908
Q9CZL5	Pterin-4-alpha-carbinolamine dehydratase 2 OS=Mus musculus OX=10090 GN=Pcbd2 PE=1 SV=2	Pcbd2	1.5403	0.885492	0.182316	0.963447	1.23438	0.562863
Q9CZM2	60S ribosomal protein L15 OS=Mus musculus OX=10090 GN=Rpl15 PE=1 SV=4	Rpl15	0.846113			0.764371
Q9CZR2	N-acetylated-alpha-linked acidic dipeptidase 2 OS=Mus musculus OX=10090 GN=Naalad2 PE=1 SV=2	Naalad2	0.805392	1.22971	0.48383	1.50385	0.98295	1.16204
Q9CZU6	Citrate synthase, mitochondrial OS=Mus musculus OX=10090 GN=Cs PE=1 SV=1	Cs	1.39879	1.22799	0.953472	0.825965	1.19368	0.907236
Q9CZX8	40S ribosomal protein S19 OS=Mus musculus OX=10090 GN=Rps19 PE=1 SV=3	Rps19	0.827135	0.718419	3.04669	0.837623	0.802115	0.657897
Q9D051	Pyruvate dehydrogenase E1 component subunit beta, mitochondrial OS=Mus musculus OX=10090 GN=Pdhb PE=1 SV=1	Pdhb	1.50921	1.42666	0.937447	1.05379	0.835208	0.749099
Q9D071	MMS19 nucleotide excision repair protein homolog OS=Mus musculus OX=10090 GN=Mms19 PE=1 SV=1	Mms19	0.972008	1.08861	0.759261	1.36585	1.06707	1.07039
Q9D083	Kinetochore protein Spc24 OS=Mus musculus OX=10090 GN=Spc24 PE=1 SV=1	Spc24	0.241295	2.8498	1.37064	0.721054		0.515099
Q9D0B6	Protein PBDC1 OS=Mus musculus OX=10090 GN=Pbdc1 PE=1 SV=1	Pbdc1	0.831596	0.992359	1.18719	1.16568	1.21601	1.18841
Q9D0F1	Kinetochore protein NDC80 homolog OS=Mus musculus OX=10090 GN=Ndc80 PE=1 SV=1	Ndc80	1.11668	1.5093	1.06951	0.813738	0.321207	1.65806
Q9D0F3	Protein ERGIC-53 OS=Mus musculus OX=10090 GN=Lman1 PE=1 SV=1	Lman1	1.44549	0.647372	1.11744	0.627796	1.37131	0.649903
Q9D0F9	Phosphoglucomutase-1 OS=Mus musculus OX=10090 GN=Pgm1 PE=1 SV=4	Pgm1	0.661193	0.473346	0.96968	1.45765	1.29646	0.822664
Q9D0I4	Syntaxin-17 OS=Mus musculus OX=10090 GN=Stx17 PE=1 SV=1	Stx17	1.69414	1.58115	1.50058	1.00456	0.794595	0.987328
Q9D0I9	Arginine--tRNA ligase, cytoplasmic OS=Mus musculus OX=10090 GN=Rars1 PE=1 SV=2	Rars1	1.11682	1.22548	0.900416	0.896549	1.04327	1.17746
Q9D0J4	ADP-ribosylation factor-like protein 2 OS=Mus musculus OX=10090 GN=Arl2 PE=1 SV=1	Arl2		1.37426	0.28992	0.076733	0.195193
Q9D0K2	Succinyl-CoA:3-ketoacid coenzyme A transferase 1, mitochondrial OS=Mus musculus OX=10090 GN=Oxct1 PE=1 SV=1	Oxct1	1.92408	1.14294		0.999343	1.49694
Q9D0L1	Zinc finger BED domain-containing protein 3 OS=Mus musculus OX=10090 GN=Zbed3 PE=1 SV=1	Zbed3	1.08177	0.88807	0.867485	1.13448	1.03661	1.36087
Q9D0L7	Armadillo repeat-containing protein 10 OS=Mus musculus OX=10090 GN=Armc10 PE=1 SV=1	Armc10	0.40429	1.85175	0.982543	0.904145	2.0295	0.614638
Q9D0L8	mRNA cap guanine-N7 methyltransferase OS=Mus musculus OX=10090 GN=Rnmt PE=1 SV=1	Rnmt	1.32319	1.51936	0.833272	0.966639	1.48551	0.909794
Q9D0M3	Cytochrome c1, heme protein, mitochondrial OS=Mus musculus OX=10090 GN=Cyc1 PE=1 SV=1	Cyc1	1.24731	0.552168	0.531048	0.852859	0.360289	1.24055
Q9D0R2	Threonine--tRNA ligase 1, cytoplasmic OS=Mus musculus OX=10090 GN=Tars1 PE=1 SV=2	Tars1	1.47987	1.41682	1.29157	1.77811	1.08175	0.190347
Q9D0T2	Dual specificity protein phosphatase 12 OS=Mus musculus OX=10090 GN=Dusp12 PE=2 SV=1	Dusp12	1.5356	0.782397	0.828638		0.953529	0.727327
Q9D172	Glutamine amidotransferase-like class 1 domain-containing protein 3A, mitochondrial OS=Mus musculus OX=10090 GN=Gatd3a PE=1 SV=1	Gatd3a	0.755364	0.847956	0.841889	1.4386	1.26945	1.269
Q9D187	Cytosolic iron-sulfur assembly component 2B OS=Mus musculus OX=10090 GN=Ciao2b PE=1 SV=1	Ciao2b	0.555138	1.15772	0.86004	1.35868	1.8721	0.579315
Q9D198	Pre-mRNA-splicing factor SYF2 OS=Mus musculus OX=10090 GN=Syf2 PE=2 SV=1	Syf2	0.089617	0.799375	0.699805	1.03151	1.52124	1.56493
Q9D1A2	Cytosolic non-specific dipeptidase OS=Mus musculus OX=10090 GN=Cndp2 PE=1 SV=1	Cndp2	1.1017	1.32142	1.13706	0.869146	1.17741	0.942068
Q9D1D4	Transmembrane emp24 domain-containing protein 10 OS=Mus musculus OX=10090 GN=Tmed10 PE=1 SV=1	Tmed10	1.22244	1.17356	1.43505	0.930886	1.06134	1.00022
Q9D1E6	Tubulin-folding cofactor B OS=Mus musculus OX=10090 GN=Tbcb PE=1 SV=2	Tbcb	0.787189	0.935062	1.41832	1.21246	1.3684	1.13996
Q9D1G1	Ras-related protein Rab-1B OS=Mus musculus OX=10090 GN=Rab1b PE=1 SV=1	Rab1b	1.13078	1.33896	0.926878	0.803097	1.42663	1.12997
Q9D1K2	V-type proton ATPase subunit F OS=Mus musculus OX=10090 GN=Atp6v1f PE=1 SV=2	Atp6v1f	1.61393	0.665265	0.345318	0.304923	1.95748	2.09081
Q9D1L0	Coiled-coil-helix-coiled-coil-helix domain-containing protein 2 OS=Mus musculus OX=10090 GN=Chchd2 PE=2 SV=1	Chchd2	1.19825	1.22124	1.4251	0.902262	1.09724	0.898694
Q9D1L9	Ragulator complex protein LAMTOR5 OS=Mus musculus OX=10090 GN=Lamtor5 PE=1 SV=1	Lamtor5	0.949507	1.2878	1.01754	1.20446	1.33032	0.974432
Q9D1M0	Protein SEC13 homolog OS=Mus musculus OX=10090 GN=Sec13 PE=1 SV=3	Sec13	1.39633	1.37381	1.38868	1.21554	1.00151	1.11709
Q9D1P4	Cysteine and histidine-rich domain-containing protein 1 OS=Mus musculus OX=10090 GN=Chordc1 PE=1 SV=1	Chordc1	0.922928	1.25971	1.2316	1.38661	1.31178	0.994077
Q9D1Q1	M-phase phosphoprotein 6 OS=Mus musculus OX=10090 GN=Mphosph6 PE=1 SV=1	Mphosph6	0.973598	1.30989	2.02608	0.634629	1.38796	0.28548
Q9D1Q6	Endoplasmic reticulum resident protein 44 OS=Mus musculus OX=10090 GN=Erp44 PE=1 SV=1	Erp44	0.905653	1.22484	0.824814	1.2309	0.95607	0.898742
Q9D273	Corrinoid adenosyltransferase OS=Mus musculus OX=10090 GN=Mmab PE=1 SV=1	Mmab	0.833084					0.129344
Q9D2G2	Dihydrolipoyllysine-residue succinyltransferase component of 2-oxoglutarate dehydrogenase complex, mitochondrial OS=Mus musculus OX=10090 GN=Dlst PE=1 SV=1	Dlst	1.29361	0.945347	0.613104	0.870809	0.795021	0.754908
Q9D2M8	Ubiquitin-conjugating enzyme E2 variant 2 OS=Mus musculus OX=10090 GN=Ube2v2 PE=1 SV=4	Ube2v2	0.933973	0.749322			1.43649	0.759372
Q9D2Q3	ATPase PAAT OS=Mus musculus OX=10090 GN=Paat PE=2 SV=1	Paat	1.0649	1.48416	0.925889	1.1544	1.37932	0.820768
Q9D2V7	Coronin-7 OS=Mus musculus OX=10090 GN=Coro7 PE=1 SV=2	Coro7	1.035	1.41739	1.22481	0.824615	1.42984	0.907556
Q9D2Z4	Sentrin-specific protease 8 OS=Mus musculus OX=10090 GN=Senp8 PE=1 SV=2	Senp8	0.543892	0.073678	0.853115	1.57645	1.04346	2.16908
Q9D358	Low molecular weight phosphotyrosine protein phosphatase OS=Mus musculus OX=10090 GN=Acp1 PE=1 SV=3	Acp1	1.02333	1.22161	1.15789	1.15845	0.973596	1.24028
Q9D3D9	ATP synthase subunit delta, mitochondrial OS=Mus musculus OX=10090 GN=Atp5f1d PE=1 SV=1	Atp5f1d	0.934577	0.93647	1.01767	1.29031	1.00034	0.960107
Q9D4D4	Transketolase-like protein 2 OS=Mus musculus OX=10090 GN=Tktl2 PE=1 SV=1	Tktl2	1.30753	1.07512	0.82689	1.24506	1.24227	1.09463
Q9D4H8	Cullin-2 OS=Mus musculus OX=10090 GN=Cul2 PE=1 SV=2	Cul2	0.702127	0.762466	1.0963	1.25421	1.22728	1.06017
Q9D554	Splicing factor 3A subunit 3 OS=Mus musculus OX=10090 GN=Sf3a3 PE=1 SV=2	Sf3a3	1.18753	0.878291	0.830782	1.08852	0.784432	0.858563
Q9D5R2	WD repeat-containing protein 20 OS=Mus musculus OX=10090 GN=Wdr20 PE=2 SV=1	Wdr20	0.962832	0.957608	1.17146	0.694291	0.817386	1.23961
Q9D5T0	Outer mitochondrial transmembrane helix translocase OS=Mus musculus OX=10090 GN=Atad1 PE=1 SV=1	Atad1	0.69516	0.606507	0.855151	0.823987	0.616428	0.515002
Q9D5V6	Synapse-associated protein 1 OS=Mus musculus OX=10090 GN=Syap1 PE=1 SV=1	Syap1		1.55952			1.08251
Q9D6K5	Synaptojanin-2-binding protein OS=Mus musculus OX=10090 GN=Synj2bp PE=1 SV=1	Synj2bp	0.456253	0.857776	1.12317	1.30405	0.991379	1.38785
Q9D6R2	Isocitrate dehydrogenase [NAD] subunit alpha, mitochondrial OS=Mus musculus OX=10090 GN=Idh3a PE=1 SV=1	Idh3a	0.901402	0.831704	0.594246	1.02909	1.03206	0.955848
Q9D6U8	Protein FAM162A OS=Mus musculus OX=10090 GN=Fam162a PE=1 SV=1	Fam162a	0.921466	1.25028	1.40146	1.21217	1.28508	1.21928
Q9D6Y7	Mitochondrial peptide methionine sulfoxide reductase OS=Mus musculus OX=10090 GN=Msra PE=1 SV=1	Msra	1.32442	0.742531	0.330271	0.615215	1.95835	0.737779
Q9D6Y9	1,4-alpha-glucan-branching enzyme OS=Mus musculus OX=10090 GN=Gbe1 PE=1 SV=1	Gbe1	0.785861	0.974749	0.850088	1.31521	1.10444	0.911042
Q9D706	RNA polymerase II-associated protein 3 OS=Mus musculus OX=10090 GN=Rpap3 PE=1 SV=1	Rpap3	1.26649	1.42686	1.16789	0.589209	2.10965	0.962156
Q9D7J9	Enoyl-CoA hydratase domain-containing protein 3, mitochondrial OS=Mus musculus OX=10090 GN=Echdc3 PE=1 SV=1	Echdc3	0.831957	1.43431	1.13587	1.30931	0.861861	1.07956
Q9D7M8	DNA-directed RNA polymerase II subunit RPB4 OS=Mus musculus OX=10090 GN=Polr2d PE=1 SV=2	Polr2d	0.57131	0.499687	0.491471	1.28573	0.836233	1.45044
Q9D7N3	28S ribosomal protein S9, mitochondrial OS=Mus musculus OX=10090 GN=Mrps9 PE=1 SV=3	Mrps9	1.21484	1.3186	1.18484	0.912653		0.439295
Q9D7P6	Iron-sulfur cluster assembly enzyme ISCU, mitochondrial OS=Mus musculus OX=10090 GN=Iscu PE=1 SV=1	Iscu	0.938037	1.07914	0.886496	1.24697	0.856975	0.949876
Q9D7X8	Gamma-glutamylcyclotransferase OS=Mus musculus OX=10090 GN=Ggct PE=1 SV=1	Ggct	1.53359	0.601253	1.86837	0.938003	0.879813	1.02269
Q9D819	Inorganic pyrophosphatase OS=Mus musculus OX=10090 GN=Ppa1 PE=1 SV=1	Ppa1	1.15734	1.06541	0.542822	1.21786	1.08469	1.00836
Q9D824	Pre-mRNA 3'-end-processing factor FIP1 OS=Mus musculus OX=10090 GN=Fip1l1 PE=1 SV=1	Fip1l1	0.949647	0.896618	1.59261			0.455109
Q9D832	DnaJ homolog subfamily B member 4 OS=Mus musculus OX=10090 GN=Dnajb4 PE=1 SV=1	Dnajb4	5.48355	0.722794	0.548862	0.397126	0.501567	0.526561
Q9D880	Mitochondrial import inner membrane translocase subunit TIM50 OS=Mus musculus OX=10090 GN=Timm50 PE=1 SV=1	Timm50	0.925411	1.30469	2.26483	0.656712		0.652452
Q9D898	Actin-related protein 2/3 complex subunit 5-like protein OS=Mus musculus OX=10090 GN=Arpc5l PE=1 SV=1	Arpc5l	0.858599	1.07169	1.24888	0.756739	1.43414	0.68315
Q9D8B3	Charged multivesicular body protein 4b OS=Mus musculus OX=10090 GN=Chmp4b PE=1 SV=2	Chmp4b	0.900756	0.77238	1.51789	0.894698	0.996235	0.857792
Q9D8C3	Putative bifunctional UDP-N-acetylglucosamine transferase and deubiquitinase ALG13 OS=Mus musculus OX=10090 GN=Alg13 PE=1 SV=2	Alg13	0.431873	1.22749	1.20567	1.0926	1.32083	1.01983
Q9D8E6	60S ribosomal protein L4 OS=Mus musculus OX=10090 GN=Rpl4 PE=1 SV=3	Rpl4	1.4734	1.65765	1.09607	0.593651	0.597886	0.811125
Q9D8N0	Elongation factor 1-gamma OS=Mus musculus OX=10090 GN=Eef1g PE=1 SV=3	Eef1g	1.05158	1.32457	1.23705	1.18592	1.16646	0.97535
Q9D8S9	BolA-like protein 1 OS=Mus musculus OX=10090 GN=Bola1 PE=1 SV=1	Bola1	0.953478	0.940995	1.55202		1.18827	0.669041
Q9D8T7	SRA stem-loop-interacting RNA-binding protein, mitochondrial OS=Mus musculus OX=10090 GN=Slirp PE=1 SV=2	Slirp	0.379427	1.29732	0.869203	0.919139	0.770107	1.30766
Q9D8W5	26S proteasome non-ATPase regulatory subunit 12 OS=Mus musculus OX=10090 GN=Psmd12 PE=1 SV=4	Psmd12	0.393807	0.89039	0.37404	0.338444	1.29086	1.16323
Q9D8X1	Copper homeostasis protein cutC homolog OS=Mus musculus OX=10090 GN=Cutc PE=1 SV=1	Cutc	1.26747	1.1403	0.854204	0.919259	1.03285	0.856772
Q9D8X2	Coiled-coil domain-containing protein 124 OS=Mus musculus OX=10090 GN=Ccdc124 PE=1 SV=1	Ccdc124			2.54839	1.84401	0.218436	1.11046
Q9D924	Iron-sulfur cluster assembly 1 homolog, mitochondrial OS=Mus musculus OX=10090 GN=Isca1 PE=2 SV=1	Isca1	1.06718	1.05227		1.15753	1.07766	1.36258
Q9D9Z1	Small kinetochore-associated protein OS=Mus musculus OX=10090 GN=Knstrn PE=2 SV=2	Knstrn	1.0407	1.03561	1.38287	0.517153	1.23526	0.409466
Q9DAK9	14 kDa phosphohistidine phosphatase OS=Mus musculus OX=10090 GN=Phpt1 PE=1 SV=1	Phpt1	0.973881	1.0191	1.10131	1.17698	1.0361	1.02779
Q9DAN6	Gametocyte-specific factor 1 OS=Mus musculus OX=10090 GN=Gtsf1 PE=1 SV=1	Gtsf1	0.696887	1.50436	1.314	0.520028	1.66407	1.54402
Q9DAS9	Guanine nucleotide-binding protein G(I)/G(S)/G(O) subunit gamma-12 OS=Mus musculus OX=10090 GN=Gng12 PE=1 SV=3	Gng12	1.22163	1.25464	1.35353	1.35976	1.02753	1.00822
Q9DAU1	Protein canopy homolog 3 OS=Mus musculus OX=10090 GN=Cnpy3 PE=1 SV=1	Cnpy3	0.202267			0.734832	1.18577
Q9DB05	Alpha-soluble NSF attachment protein OS=Mus musculus OX=10090 GN=Napa PE=1 SV=1	Napa	1.09101	0.930363	0.678032	1.22151	0.712861	1.14017
Q9DB15	39S ribosomal protein L12, mitochondrial OS=Mus musculus OX=10090 GN=Mrpl12 PE=1 SV=2	Mrpl12	0.646037	0.84519	0.853913	1.20086	1.17443	1.56555
Q9DB20	ATP synthase subunit O, mitochondrial OS=Mus musculus OX=10090 GN=Atp5po PE=1 SV=1	Atp5po	1.38841	1.24899	1.48022	0.717049	1.76305	0.815659
Q9DB43	Zinc finger protein-like 1 OS=Mus musculus OX=10090 GN=Zfpl1 PE=1 SV=1	Zfpl1	1.23595	1.03526	1.02431	1.05279	1.054	1.19707
Q9DB77	Cytochrome b-c1 complex subunit 2, mitochondrial OS=Mus musculus OX=10090 GN=Uqcrc2 PE=1 SV=1	Uqcrc2	1.23905	0.669038	0.508376	1.29132	1.45399	1.024
Q9DBB4	N-alpha-acetyltransferase 16, NatA auxiliary subunit OS=Mus musculus OX=10090 GN=Naa16 PE=2 SV=1	Naa16	1.32225	0.510934	1.19573	1.11798	1.14104	1.09581
Q9DBB5	Eukaryotic translation initiation factor 4E type 3 OS=Mus musculus OX=10090 GN=Eif4e3 PE=1 SV=1	Eif4e3	1.24785	1.16384	1.41252	0.809194	1.38654	1.1211
Q9DBC7	cAMP-dependent protein kinase type I-alpha regulatory subunit OS=Mus musculus OX=10090 GN=Prkar1a PE=1 SV=3	Prkar1a	0.953336	1.20055	0.702082	1.50582	1.13451	0.939474
Q9DBE0	Cysteine sulfinic acid decarboxylase OS=Mus musculus OX=10090 GN=Csad PE=1 SV=1	Csad	0.952696	1.40284	2.37678	0.911983	1.58666	0.338573
Q9DBF1	Alpha-aminoadipic semialdehyde dehydrogenase OS=Mus musculus OX=10090 GN=Aldh7a1 PE=1 SV=4	Aldh7a1	0.746274	0.975189	0.760846	1.17128	1.11252	1.26058
Q9DBG3	AP-2 complex subunit beta OS=Mus musculus OX=10090 GN=Ap2b1 PE=1 SV=1	Ap2b1	1.14268	1.49253	1.60257	1.03557	0.917083	0.839385
Q9DBG5	Perilipin-3 OS=Mus musculus OX=10090 GN=Plin3 PE=1 SV=1	Plin3	1.22341	1.30964	1.25227	0.810305	1.19396	0.953454
Q9DBG6	Dolichyl-diphosphooligosaccharide--protein glycosyltransferase subunit 2 OS=Mus musculus OX=10090 GN=Rpn2 PE=1 SV=1	Rpn2	0.148485	0.720416	1.40031	0.865514	0.769106	1.178
Q9DBH5	Vesicular integral-membrane protein VIP36 OS=Mus musculus OX=10090 GN=Lman2 PE=1 SV=2	Lman2	1.13745	1.11825	1.05297	1.14776	1.28753	1.37566
Q9DBJ1	Phosphoglycerate mutase 1 OS=Mus musculus OX=10090 GN=Pgam1 PE=1 SV=3	Pgam1	1.25716	1.23248	0.903825	0.743684	1.26672	1.16052
Q9DBJ3	Brain-specific angiogenesis inhibitor 1-associated protein 2-like protein 1 OS=Mus musculus OX=10090 GN=Baiap2l1 PE=1 SV=1	Baiap2l1	0.982928	0.832529	1.26914	1.09454	0.988707	0.842768
Q9DBL1	Short/branched chain specific acyl-CoA dehydrogenase, mitochondrial OS=Mus musculus OX=10090 GN=Acadsb PE=1 SV=1	Acadsb	0.394175	0.952341	0.467243	1.56046	0.695993	0.963016
Q9DBL7	Bifunctional coenzyme A synthase OS=Mus musculus OX=10090 GN=Coasy PE=1 SV=2	Coasy	1.20959	0.925308	1.16438	1.03759	1.3471	1.97117
Q9DBP5	UMP-CMP kinase OS=Mus musculus OX=10090 GN=Cmpk1 PE=1 SV=1	Cmpk1	1.40387	1.07836	1.17644	1.03943	1.34405	1.40559
Q9DBS1	Transmembrane protein 43 OS=Mus musculus OX=10090 GN=Tmem43 PE=1 SV=1	Tmem43	1.1901	0.883067	0.918205	1.26242	0.892051	0.980052
Q9DBW3	Protein NATD1 OS=Mus musculus OX=10090 GN=Natd1 PE=1 SV=1	Natd1	1.25509	1.08928	0.010984	1.61002	1.23632	0.93653
Q9DBY1	E3 ubiquitin-protein ligase synoviolin OS=Mus musculus OX=10090 GN=Syvn1 PE=1 SV=3	Syvn1	1.21855	1.24683	1.3499	1.02075	1.39674	0.953193
Q9DBZ5	Eukaryotic translation initiation factor 3 subunit K OS=Mus musculus OX=10090 GN=Eif3k PE=1 SV=1	Eif3k	1.00669	1.13244	1.04195	0.912411	0.985677	1.20714
Q9DC23	DnaJ homolog subfamily C member 10 OS=Mus musculus OX=10090 GN=Dnajc10 PE=1 SV=2	Dnajc10	0.942388		1.90085	1.21234	0.331467	0.319834
Q9DC37	Major facilitator superfamily domain-containing protein 1 OS=Mus musculus OX=10090 GN=Mfsd1 PE=1 SV=1	Mfsd1	0.541462	1.14496	1.0391	0.933973	0.837139	0.737742
Q9DC51	Guanine nucleotide-binding protein G(i) subunit alpha-3 OS=Mus musculus OX=10090 GN=Gnai3 PE=1 SV=3	Gnai3	0.909634	1.31641	1.1897	0.94986	0.974565	1.43149
Q9DC69	NADH dehydrogenase [ubiquinone] 1 alpha subcomplex subunit 9, mitochondrial OS=Mus musculus OX=10090 GN=Ndufa9 PE=1 SV=2	Ndufa9	0.824453	1.53425	0.550777	1.05698	1.08727	0.849346
Q9DCC4	Pyrroline-5-carboxylate reductase 3 OS=Mus musculus OX=10090 GN=Pycr3 PE=1 SV=2	Pycr3	0.609457	1.21235	1.77065	0.76389	0.915503	0.447044
Q9DCD0	6-phosphogluconate dehydrogenase, decarboxylating OS=Mus musculus OX=10090 GN=Pgd PE=1 SV=3	Pgd	0.69512	0.776409	1.01002	0.650163	1.43246	1.72237
Q9DCG9	Multifunctional methyltransferase subunit TRM112-like protein OS=Mus musculus OX=10090 GN=Trmt112 PE=1 SV=1	Trmt112	0.604399	0.905353	2.99045	0.303771	0.752306	0.513057
Q9DCH4	Eukaryotic translation initiation factor 3 subunit F OS=Mus musculus OX=10090 GN=Eif3f PE=1 SV=2	Eif3f	0.533524	0.684233		0.33388	0.303394	2.00924
Q9DCJ1	Target of rapamycin complex subunit LST8 OS=Mus musculus OX=10090 GN=Mlst8 PE=1 SV=1	Mlst8	0.959958	0.237294	0.41821			0.356676
Q9DCJ5	NADH dehydrogenase [ubiquinone] 1 alpha subcomplex subunit 8 OS=Mus musculus OX=10090 GN=Ndufa8 PE=1 SV=3	Ndufa8	1.32713	1.05325	0.153201	1.18764		1.19513
Q9DCL9	Multifunctional protein ADE2 OS=Mus musculus OX=10090 GN=Paics PE=1 SV=4	Paics	1.15915	1.05127	0.674217	1.13431	1.1219	0.870154
Q9DCM0	Persulfide dioxygenase ETHE1, mitochondrial OS=Mus musculus OX=10090 GN=Ethe1 PE=1 SV=2	Ethe1	0.875303	1.12581	1.03446	1.06348	1.03189	1.4937
Q9DCM2	Glutathione S-transferase kappa 1 OS=Mus musculus OX=10090 GN=Gstk1 PE=1 SV=3	Gstk1	0.936633	0.890951	1.5251	1.4277	0.90756	0.799239
Q9DCN2	NADH-cytochrome b5 reductase 3 OS=Mus musculus OX=10090 GN=Cyb5r3 PE=1 SV=3	Cyb5r3	0.570711	1.5345	0.265968	1.46613	1.59801	0.44707
Q9DCR2	AP-3 complex subunit sigma-1 OS=Mus musculus OX=10090 GN=Ap3s1 PE=1 SV=2	Ap3s1	0.288992				2.21572	0.608069
Q9DCS3	Enoyl-[acyl-carrier-protein] reductase, mitochondrial OS=Mus musculus OX=10090 GN=Mecr PE=1 SV=2	Mecr	0.684087	0.910235	1.17006	1.08634	1.2859	0.99691
Q9DCS9	NADH dehydrogenase [ubiquinone] 1 beta subcomplex subunit 10 OS=Mus musculus OX=10090 GN=Ndufb10 PE=1 SV=3	Ndufb10	0.876358	0.686544	1.23356	1.0943	0.768434	1.39032
Q9DCT2	NADH dehydrogenase [ubiquinone] iron-sulfur protein 3, mitochondrial OS=Mus musculus OX=10090 GN=Ndufs3 PE=1 SV=2	Ndufs3	1.66571	0.249875	0.602912	1.59736
Q9DCT5	Stromal cell-derived factor 2 OS=Mus musculus OX=10090 GN=Sdf2 PE=1 SV=1	Sdf2	1.07932	1.12554	1.42769	0.892832	1.3338	1.40543
Q9DCV4	Regulator of microtubule dynamics protein 1 OS=Mus musculus OX=10090 GN=Rmdn1 PE=1 SV=2	Rmdn1	1.12485	0.031111		1.09174	0.386368
Q9DCX2	ATP synthase subunit d, mitochondrial OS=Mus musculus OX=10090 GN=Atp5pd PE=1 SV=3	Atp5pd	1.30918	1.00092	1.08505	1.07323	0.890732	1.12606
Q9DCZ4	MICOS complex subunit Mic26 OS=Mus musculus OX=10090 GN=Apoo PE=1 SV=2	Apoo	1.79455		1.46255	0.331176	0.680357
Q9DD02	Protein Hikeshi OS=Mus musculus OX=10090 GN=Hikeshi PE=1 SV=1	Hikeshi	1.3567	1.04617	0.324301	1.27569	1.05092	0.945882
Q9EP53	Hamartin OS=Mus musculus OX=10090 GN=Tsc1 PE=1 SV=1	Tsc1			0.803641	1.16318
Q9EP69	Phosphatidylinositol-3-phosphatase SAC1 OS=Mus musculus OX=10090 GN=Sacm1l PE=1 SV=1	Sacm1l	0.959048	0.975052	1.02763	1.1233	1.15234	1.10888
Q9EP89	Serine beta-lactamase-like protein LACTB, mitochondrial OS=Mus musculus OX=10090 GN=Lactb PE=1 SV=1	Lactb	1.45328	0.440631	0.237905	1.39299	0.320322	1.69986
Q9EPE9	Endoplasmic reticulum transmembrane helix translocase OS=Mus musculus OX=10090 GN=Atp13a1 PE=1 SV=2	Atp13a1	0.659175	0.563783			0.14104	2.51198
Q9EPK6	Nucleotide exchange factor SIL1 OS=Mus musculus OX=10090 GN=Sil1 PE=1 SV=2	Sil1	0.870284	1.28401		1.11343	1.11106	0.455573
Q9EPK7	Exportin-7 OS=Mus musculus OX=10090 GN=Xpo7 PE=1 SV=3	Xpo7	1.28194	1.1694	0.780661	1.24082	1.23495	0.651732
Q9EPL8	Importin-7 OS=Mus musculus OX=10090 GN=Ipo7 PE=1 SV=2	Ipo7	0.999628	0.892608	0.912742	1.25275	1.12798	1.02233
Q9EPL9	Peroxisomal acyl-coenzyme A oxidase 3 OS=Mus musculus OX=10090 GN=Acox3 PE=1 SV=2	Acox3	0.844933	0.942359	0.842754	1.35903	0.962944	1.22573
Q9EPU0	Regulator of nonsense transcripts 1 OS=Mus musculus OX=10090 GN=Upf1 PE=1 SV=2	Upf1	0.971871	0.997307	0.721055	1.25391	1.12979	0.901329
Q9EPU4	Cleavage and polyadenylation specificity factor subunit 1 OS=Mus musculus OX=10090 GN=Cpsf1 PE=1 SV=1	Cpsf1	0.999479	1.74721			0.521312	0.197738
Q9EQ20	Methylmalonate-semialdehyde dehydrogenase [acylating], mitochondrial OS=Mus musculus OX=10090 GN=Aldh6a1 PE=1 SV=1	Aldh6a1	0.744628	0.874786	1.46296	0.987792	1.05513	0.945467
Q9EQ80	NIF3-like protein 1 OS=Mus musculus OX=10090 GN=Nif3l1 PE=1 SV=4	Nif3l1	1.48386	0.044357	1.3802	1.23352	1.24666
Q9EQC5	N-terminal kinase-like protein OS=Mus musculus OX=10090 GN=Scyl1 PE=1 SV=1	Scyl1		1.9214	1.20599	0.512093	1.51386	0.312955
Q9EQG7	Ectonucleotide pyrophosphatase/phosphodiesterase family member 5 OS=Mus musculus OX=10090 GN=Enpp5 PE=1 SV=3	Enpp5	1.12035	1.09081	1.22887	1.16871	1.13718	0.393208
Q9EQH3	Vacuolar protein sorting-associated protein 35 OS=Mus musculus OX=10090 GN=Vps35 PE=1 SV=1	Vps35	0.759086	1.12865	1.03536	1.07147	1.03387	0.907346
Q9EQK5	Major vault protein OS=Mus musculus OX=10090 GN=Mvp PE=1 SV=4	Mvp	0.981464	1.08515	1.10279	0.975666	1.16275	1.27422
Q9EQP2	EH domain-containing protein 4 OS=Mus musculus OX=10090 GN=Ehd4 PE=1 SV=1	Ehd4	0.855035	0.69893	0.649965	1.27092	1.09859	0.599433
Q9EQS3	c-Myc-binding protein OS=Mus musculus OX=10090 GN=Mycbp PE=1 SV=5	Mycbp	0.808694	1.28214	1.0824	1.19421	1.09585	0.812071
Q9ER00	Syntaxin-12 OS=Mus musculus OX=10090 GN=Stx12 PE=1 SV=1	Stx12	0.804056	0.397395	0.946927	0.416025	0.446653	0.892537
Q9ER72	Cysteine--tRNA ligase, cytoplasmic OS=Mus musculus OX=10090 GN=Cars1 PE=1 SV=2	Cars1	1.03548	1.06103	1.19318	1.22899	1.05289	0.928681
Q9ERA6	Tuftelin-interacting protein 11 OS=Mus musculus OX=10090 GN=Tfip11 PE=1 SV=1	Tfip11			2.75098	0.119514
Q9ERD7	Tubulin beta-3 chain OS=Mus musculus OX=10090 GN=Tubb3 PE=1 SV=1	Tubb3	2.64443	0.167181	0.8933	0.169423	2.5202	0.669876
Q9ERH4	Nucleolar and spindle-associated protein 1 OS=Mus musculus OX=10090 GN=Nusap1 PE=1 SV=1	Nusap1	1.78312	1.61203	1.48177	0.429288	0.691749	0.269344
Q9ERI6	Retinol dehydrogenase 14 OS=Mus musculus OX=10090 GN=Rdh14 PE=1 SV=1	Rdh14	2.20796	1.96028	0.158471	0.078537
Q9ERK4	Exportin-2 OS=Mus musculus OX=10090 GN=Cse1l PE=1 SV=1	Cse1l	0.938213	0.72701	3.00552	0.961769	0.938143	0.835466
Q9ERS2	NADH dehydrogenase [ubiquinone] 1 alpha subcomplex subunit 13 OS=Mus musculus OX=10090 GN=Ndufa13 PE=1 SV=3	Ndufa13	0.66908	0.370838	1.1407	1.00587	0.564566	0.908063
Q9ERU9	E3 SUMO-protein ligase RanBP2 OS=Mus musculus OX=10090 GN=Ranbp2 PE=1 SV=2	Ranbp2	0.11826	2.98737			0.287219
Q9ES00	Ubiquitin conjugation factor E4 B OS=Mus musculus OX=10090 GN=Ube4b PE=1 SV=3	Ube4b	3.5785	0.918022		1.42233	0.67381	0.024822
Q9ES97	Reticulon-3 OS=Mus musculus OX=10090 GN=Rtn3 PE=1 SV=2	Rtn3	1.52173	1.14068	0.984454	1.0038	0.776722	1.19088
Q9ESP1	Stromal cell-derived factor 2-like protein 1 OS=Mus musculus OX=10090 GN=Sdf2l1 PE=1 SV=2	Sdf2l1	1.44642	1.1342	1.3177	1.24232	1.12728	0.680573
Q9EST3	Eukaryotic translation initiation factor 4E transporter OS=Mus musculus OX=10090 GN=Eif4enif1 PE=1 SV=2	Eif4enif1	0.877184	1.51632	1.49669	0.701085	1.13087	0.591379
Q9EST5	Acidic leucine-rich nuclear phosphoprotein 32 family member B OS=Mus musculus OX=10090 GN=Anp32b PE=1 SV=1	Anp32b	0.950363	0.921737	1.41247	0.913462	1.25624	0.913539
Q9ESX5	H/ACA ribonucleoprotein complex subunit DKC1 OS=Mus musculus OX=10090 GN=Dkc1 PE=1 SV=4	Dkc1	0.764674	0.48359	0.83582	0.951445	0.954155	0.367033
Q9ET26	E3 ubiquitin-protein ligase RNF114 OS=Mus musculus OX=10090 GN=Rnf114 PE=1 SV=2	Rnf114	1.21515	1.1906	1.23721	0.95788	1.22827	1.35408
Q9JHK4	Geranylgeranyl transferase type-2 subunit alpha OS=Mus musculus OX=10090 GN=Rabggta PE=1 SV=1	Rabggta	0.297824	0.380223		1.17751	1.46221	1.22743
Q9JHR7	Insulin-degrading enzyme OS=Mus musculus OX=10090 GN=Ide PE=1 SV=1	Ide	0.261624	0.064107	0.167452	0.471573	0.758052	0.646459
Q9JHS4	ATP-dependent Clp protease ATP-binding subunit clpX-like, mitochondrial OS=Mus musculus OX=10090 GN=Clpx PE=1 SV=2	Clpx	0.252666	0.364752	0.633727	1.98828	0.981283	0.681481
Q9JHU4	Cytoplasmic dynein 1 heavy chain 1 OS=Mus musculus OX=10090 GN=Dync1h1 PE=1 SV=2	Dync1h1	1.205	1.0245	1.21928	1.06684	1.16583	0.98391
Q9JHU9	Inositol-3-phosphate synthase 1 OS=Mus musculus OX=10090 GN=Isyna1 PE=1 SV=1	Isyna1	1.01601	1.13466	1.27471	0.937796	0.954187	1.10179
Q9JHW4	Selenocysteine-specific elongation factor OS=Mus musculus OX=10090 GN=Eefsec PE=1 SV=2	Eefsec	1.01445	1.01594	1.28351	1.29575	1.17451	1.16542
Q9JI78	Peptide-N(4)-(N-acetyl-beta-glucosaminyl)asparagine amidase OS=Mus musculus OX=10090 GN=Ngly1 PE=1 SV=2	Ngly1	1.26209	0.614504	0.453198	0.974891	1.57482	1.20642
Q9JI90	E3 ubiquitin-protein ligase RNF14 OS=Mus musculus OX=10090 GN=Rnf14 PE=1 SV=2	Rnf14	2.16099	2.23481	0.411003	0.439559	2.09483	0.387277
Q9JIF7	Coatomer subunit beta OS=Mus musculus OX=10090 GN=Copb1 PE=1 SV=1	Copb1	0.891889	1.31948	0.938062	1.38541	1.31167	0.995021
Q9JII6	Aldo-keto reductase family 1 member A1 OS=Mus musculus OX=10090 GN=Akr1a1 PE=1 SV=3	Akr1a1	1.16934	1.05487	1.05493	1.03909	0.936052	1.02286
Q9JIL4	Na(+)/H(+) exchange regulatory cofactor NHE-RF3 OS=Mus musculus OX=10090 GN=Pdzk1 PE=1 SV=1	Pdzk1	1.20356	1.21155	0.968964	1.1309	1.01211	1.07495
Q9JIY5	Serine protease HTRA2, mitochondrial OS=Mus musculus OX=10090 GN=Htra2 PE=1 SV=2	Htra2	1.25039	1.20839		0.352743	1.22364	1.35591
Q9JJ11	Transforming acidic coiled-coil-containing protein 3 OS=Mus musculus OX=10090 GN=Tacc3 PE=1 SV=1	Tacc3	0.687184	1.6759	1.36965	1.12312	0.918488	0.818531
Q9JJ28	Protein flightless-1 homolog OS=Mus musculus OX=10090 GN=Flii PE=1 SV=1	Flii	1.38044	1.14128	0.903965	0.859157	1.35261
Q9JJG0	Transforming acidic coiled-coil-containing protein 2 OS=Mus musculus OX=10090 GN=Tacc2 PE=1 SV=2	Tacc2	1.06107	1.58346	2.0484	0.581067	0.828945	0.322431
Q9JJK2	LanC-like protein 2 OS=Mus musculus OX=10090 GN=Lancl2 PE=1 SV=1	Lancl2	1.55525	1.74643	1.50149	0.885588	0.375418	0.303449
Q9JJL8	Serine--tRNA ligase, mitochondrial OS=Mus musculus OX=10090 GN=Sars2 PE=1 SV=2	Sars2		0.340463	0.590705	1.12619	1.42629
Q9JJV2	Profilin-2 OS=Mus musculus OX=10090 GN=Pfn2 PE=1 SV=3	Pfn2	0.884695	1.2221	0.39697	1.92587		1.09696
Q9JKB1	Ubiquitin carboxyl-terminal hydrolase isozyme L3 OS=Mus musculus OX=10090 GN=Uchl3 PE=1 SV=2	Uchl3	1.09902	1.20573	1.30243	1.12439	1.14975	1.06986
Q9JKB3	Y-box-binding protein 3 OS=Mus musculus OX=10090 GN=Ybx3 PE=1 SV=2	Ybx3	1.32221	2.19695	0.995514	0.891439	1.42571	0.737402
Q9JKF1	Ras GTPase-activating-like protein IQGAP1 OS=Mus musculus OX=10090 GN=Iqgap1 PE=1 SV=2	Iqgap1	1.22217	0.830893	0.873323	1.06135	1.29616	1.21169
Q9JKR6	Hypoxia up-regulated protein 1 OS=Mus musculus OX=10090 GN=Hyou1 PE=1 SV=1	Hyou1	1.07133	1.15572	1.03436	1.26261	1.1218	1.1383
Q9JKV1	Proteasomal ubiquitin receptor ADRM1 OS=Mus musculus OX=10090 GN=Adrm1 PE=1 SV=2	Adrm1	1.53632	1.62118	1.8302	0.863708	0.853111	0.587873
Q9JKW0	ADP-ribosylation factor-like protein 6-interacting protein 1 OS=Mus musculus OX=10090 GN=Arl6ip1 PE=1 SV=1	Arl6ip1	0.500766	1.08066	2.16258	0.753519	1.48733	0.800869
Q9JKX6	ADP-sugar pyrophosphatase OS=Mus musculus OX=10090 GN=Nudt5 PE=1 SV=1	Nudt5	1.0964	1.36291	1.30999	0.791741	1.31681	0.964757
Q9JKY5	Huntingtin-interacting protein 1-related protein OS=Mus musculus OX=10090 GN=Hip1r PE=1 SV=2	Hip1r	1.21317	0.99069	1.31915	0.75236	0.893708	0.963322
Q9JL62	Glycolipid transfer protein OS=Mus musculus OX=10090 GN=Gltp PE=1 SV=3	Gltp		1.12046	0.803156	0.608051		1.03486
Q9JLI8	Squamous cell carcinoma antigen recognized by T-cells 3 OS=Mus musculus OX=10090 GN=Sart3 PE=1 SV=1	Sart3	1.52177	1.44125	0.730277	0.651585	1.45311	1.18012
Q9JLJ2	4-trimethylaminobutyraldehyde dehydrogenase OS=Mus musculus OX=10090 GN=Aldh9a1 PE=1 SV=1	Aldh9a1	1.0876	0.947784	0.819411	1.04321	1.01086	1.17632
Q9JLN9	Serine/threonine-protein kinase mTOR OS=Mus musculus OX=10090 GN=Mtor PE=1 SV=2	Mtor	0.451484	0.431936	0.750048	1.49865	0.542137	0.766481
Q9JLQ0	CD2-associated protein OS=Mus musculus OX=10090 GN=Cd2ap PE=1 SV=3	Cd2ap	1.22253	1.60344	1.01499	0.818545	1.31869	0.759561
Q9JLV5	Cullin-3 OS=Mus musculus OX=10090 GN=Cul3 PE=1 SV=1	Cul3	0.371075	0.453036	0.530598	0.378267	0.329237	0.151337
Q9JM52	Misshapen-like kinase 1 OS=Mus musculus OX=10090 GN=Mink1 PE=1 SV=3	Mink1	1.18652	1.82891	1.29865		1.25589	0.142014
Q9JM76	Actin-related protein 2/3 complex subunit 3 OS=Mus musculus OX=10090 GN=Arpc3 PE=1 SV=3	Arpc3	1.03461	0.951148	1.57536	1.05501	1.13536	1.01935
Q9JMA1	Ubiquitin carboxyl-terminal hydrolase 14 OS=Mus musculus OX=10090 GN=Usp14 PE=1 SV=3	Usp14	1.21341	1.25894	2.25477	0.859226	0.938741	0.638049
Q9JMB0	G kinase-anchoring protein 1 OS=Mus musculus OX=10090 GN=Gkap1 PE=1 SV=1	Gkap1	0.438728	0.391366	2.09257	3.00551	0.470159	0.953847
Q9JMC3	DnaJ homolog subfamily A member 4 OS=Mus musculus OX=10090 GN=Dnaja4 PE=1 SV=1	Dnaja4	0.908991	1.05743	1.37854	1.1237	1.14087	0.982424
Q9JMG1	Endothelial differentiation-related factor 1 OS=Mus musculus OX=10090 GN=Edf1 PE=1 SV=1	Edf1	0.202687	0.246351	0.53041	0.531521	0.46631	0.571207
Q9JMH6	Thioredoxin reductase 1, cytoplasmic OS=Mus musculus OX=10090 GN=Txnrd1 PE=1 SV=3	Txnrd1	0.96303	1.02703	1.017	0.662645	1.39744	1.17987
Q9JMH9	Unconventional myosin-XVIIIa OS=Mus musculus OX=10090 GN=Myo18a PE=1 SV=2	Myo18a	0.962787	0.824082	1.54019	0.884948	0.861688	1.4519
Q9JMK2	Casein kinase I isoform epsilon OS=Mus musculus OX=10090 GN=Csnk1e PE=1 SV=2	Csnk1e	1.45913	1.44739	0.718786	0.605369	1.44026	1.22346
Q9QUH0	Glutaredoxin-1 OS=Mus musculus OX=10090 GN=Glrx PE=1 SV=3	Glrx	1.30214	1.58211	1.07256	0.771956	1.03607	0.870121
Q9QUI0	Transforming protein RhoA OS=Mus musculus OX=10090 GN=Rhoa PE=1 SV=1	Rhoa	0.481733	0.829968	0.804165	0.984293	0.87617	1.37594
Q9QUJ7	Long-chain-fatty-acid--CoA ligase 4 OS=Mus musculus OX=10090 GN=Acsl4 PE=1 SV=2	Acsl4	0.602125	0.286888	0.161068	1.35373	0.141414	2.56958
Q9QUM9	Proteasome subunit alpha type-6 OS=Mus musculus OX=10090 GN=Psma6 PE=1 SV=1	Psma6	1.20742	1.33913	1.03153	1.23328	0.7629	1.09505
Q9QWT9	Kinesin-like protein KIFC1 OS=Mus musculus OX=10090 GN=Kifc1 PE=1 SV=2	Kifc1		1.79658		0.046423
Q9QXA5	U6 snRNA-associated Sm-like protein LSm4 OS=Mus musculus OX=10090 GN=Lsm4 PE=1 SV=1	Lsm4	0.919915	1.40831	1.09505	1.24645	1.1118	0.758698
Q9QXD6	Fructose-1,6-bisphosphatase 1 OS=Mus musculus OX=10090 GN=Fbp1 PE=1 SV=3	Fbp1	1.13159	1.49949	0.659476	1.15389	0.929821	1.07201
Q9QXK3	Coatomer subunit gamma-2 OS=Mus musculus OX=10090 GN=Copg2 PE=1 SV=1	Copg2	1.42658	1.57535	1.18966	0.730388	1.1615	0.53342
Q9QXK7	Cleavage and polyadenylation specificity factor subunit 3 OS=Mus musculus OX=10090 GN=Cpsf3 PE=1 SV=2	Cpsf3	0.702461	1.83849	1.28541	1.67794	1.36071	0.340855
Q9QXN5	Inositol oxygenase OS=Mus musculus OX=10090 GN=Miox PE=1 SV=2	Miox	1.0305	0.811742	0.880966	1.12564	1.23369	1.1301
Q9QXS1	Plectin OS=Mus musculus OX=10090 GN=Plec PE=1 SV=3	Plec	0.687527	0.765771	0.571945	0.568039	0.700884	0.689373
Q9QXX0	Protein jagged-1 OS=Mus musculus OX=10090 GN=Jag1 PE=1 SV=1	Jag1	1.14041	1.25431	1.36326	1.07263	1.01191	1.10081
Q9QXY6	EH domain-containing protein 3 OS=Mus musculus OX=10090 GN=Ehd3 PE=1 SV=2	Ehd3	2.99456	0.518745		0.654678	0.61953	0.310788
Q9QXZ0	Microtubule-actin cross-linking factor 1 OS=Mus musculus OX=10090 GN=Macf1 PE=1 SV=2	Macf1	2.63971	0.984393	2.13978	0.820879	0.823034	0.396188
Q9QY23	Plakophilin-3 OS=Mus musculus OX=10090 GN=Pkp3 PE=1 SV=2	Pkp3	0.981324	0.497784	0.45178	0.839268	0.891384
Q9QY73	Transmembrane protein 59 OS=Mus musculus OX=10090 GN=Tmem59 PE=1 SV=2	Tmem59	0.839433	0.711089	0.69251	1.74625	0.846194	1.21686
Q9QY76	Vesicle-associated membrane protein-associated protein B OS=Mus musculus OX=10090 GN=Vapb PE=1 SV=3	Vapb	1.16198	1.1596	1.10695	0.963714	1.19288	0.976385
Q9QY93	dCTP pyrophosphatase 1 OS=Mus musculus OX=10090 GN=Dctpp1 PE=1 SV=1	Dctpp1	1.06955	1.13372	1.27119	1.11129	1.23772	1.21069
Q9QYB1	Chloride intracellular channel protein 4 OS=Mus musculus OX=10090 GN=Clic4 PE=1 SV=3	Clic4	1.13084	1.28415	1.02563	1.30968	1.07542	0.740056
Q9QYC0	Alpha-adducin OS=Mus musculus OX=10090 GN=Add1 PE=1 SV=2	Add1			0.534851		0.377536
Q9QYE6	Golgin subfamily A member 5 OS=Mus musculus OX=10090 GN=Golga5 PE=1 SV=2	Golga5	0.833017	1.35878	1.00568	1.76629	1.25694	0.867916
Q9QYF1	Retinol dehydrogenase 11 OS=Mus musculus OX=10090 GN=Rdh11 PE=1 SV=2	Rdh11	0.739979	1.03563	0.693205	1.28368	1.57995	0.648168
Q9QYI3	DnaJ homolog subfamily C member 7 OS=Mus musculus OX=10090 GN=Dnajc7 PE=1 SV=2	Dnajc7	1.07076	1.13884	1.18731	1.25117	0.532271	1.65582
Q9QYJ0	DnaJ homolog subfamily A member 2 OS=Mus musculus OX=10090 GN=Dnaja2 PE=1 SV=1	Dnaja2	1.21153	1.32997	1.44932	0.89178	1.03687	1.13785
Q9QYM8	Centromere protein H OS=Mus musculus OX=10090 GN=Cenph PE=1 SV=1	Cenph	1.09059	1.40022	1.18536	0.930171	1.28123	0.950396
Q9QYY8	Spastin OS=Mus musculus OX=10090 GN=Spast PE=1 SV=3	Spast	0.479978	0.394808	0.469657			4.08741
Q9QZ05	eIF-2-alpha kinase GCN2 OS=Mus musculus OX=10090 GN=Eif2ak4 PE=1 SV=2	Eif2ak4	0.782704	0.63508	0.596338	1.70364	0.59023	0.432587
Q9QZ06	Toll-interacting protein OS=Mus musculus OX=10090 GN=Tollip PE=1 SV=1	Tollip	2.833	2.10673		0.445821	0.38752
Q9QZ73	DCN1-like protein 1 OS=Mus musculus OX=10090 GN=Dcun1d1 PE=2 SV=1	Dcun1d1	1.30119	1.0105	0.673309	0.697915	1.4322	1.51977
Q9QZ88	Vacuolar protein sorting-associated protein 29 OS=Mus musculus OX=10090 GN=Vps29 PE=1 SV=1	Vps29	1.03079	1.47424	1.2787	0.803471	1.04304	0.485537
Q9QZD8	Mitochondrial dicarboxylate carrier OS=Mus musculus OX=10090 GN=Slc25a10 PE=1 SV=2	Slc25a10	0.949838	1.04176	0.942012	0.924127	1.18818	1.50658
Q9QZD9	Eukaryotic translation initiation factor 3 subunit I OS=Mus musculus OX=10090 GN=Eif3i PE=1 SV=1	Eif3i	0.835343	1.05692	1.05752	1.16176	1.05026	1.23016
Q9QZE5	Coatomer subunit gamma-1 OS=Mus musculus OX=10090 GN=Copg1 PE=1 SV=1	Copg1	1.06001	1.18367	0.855753	1.26826	1.1689	1.22312
Q9QZE7	Translin-associated protein X OS=Mus musculus OX=10090 GN=Tsnax PE=1 SV=1	Tsnax	0.879323	0.234121	0.531437		2.53719
Q9QZQ1	Afadin OS=Mus musculus OX=10090 GN=Afdn PE=1 SV=3	Afdn	1.22851	1.33956	0.64897	0.855447	1.08386	1.12672
Q9QZR0	E3 ubiquitin-protein ligase RNF25 OS=Mus musculus OX=10090 GN=Rnf25 PE=1 SV=2	Rnf25	0.956588	1.32178	1.45375	0.212786	1.07478	0.803268
Q9QZW0	Phospholipid-transporting ATPase 11C OS=Mus musculus OX=10090 GN=Atp11c PE=1 SV=2	Atp11c	1.22283	1.38695		1.09116	0.105263
Q9R062	Glycogenin-1 OS=Mus musculus OX=10090 GN=Gyg1 PE=1 SV=3	Gyg1	1.17409	1.17823	1.00858	0.97003	1.20651	1.14795
Q9R078	5'-AMP-activated protein kinase subunit beta-1 OS=Mus musculus OX=10090 GN=Prkab1 PE=1 SV=2	Prkab1	1.69428	0.138385	2.06219	0.074726	0.146627	2.38255
Q9R099	Transducin beta-like protein 2 OS=Mus musculus OX=10090 GN=Tbl2 PE=1 SV=2	Tbl2	1.13707	1.5154	0.749666	1.41599
Q9R0A0	Peroxisomal membrane protein PEX14 OS=Mus musculus OX=10090 GN=Pex14 PE=1 SV=1	Pex14	0.937699	1.28079	2.02965	1.31463	0.969575	0.788407
Q9R0L6	Pericentriolar material 1 protein OS=Mus musculus OX=10090 GN=Pcm1 PE=1 SV=2	Pcm1	0.837576	1.02433	1.12771	1.48373	1.01068	0.966784
Q9R0M6	Ras-related protein Rab-9A OS=Mus musculus OX=10090 GN=Rab9a PE=1 SV=1	Rab9a	1.13106	1.1408	1.20831	1.19606	1.05888	1.1507
Q9R0N0	Galactokinase OS=Mus musculus OX=10090 GN=Galk1 PE=1 SV=2	Galk1	1.35402	0.156685	0.297048	1.40309	1.11201	1.21387
Q9R0P3	S-formylglutathione hydrolase OS=Mus musculus OX=10090 GN=Esd PE=1 SV=1	Esd	0.788374	0.165493	0.413657	1.81485	0.84427	0.082016
Q9R0P5	Destrin OS=Mus musculus OX=10090 GN=Dstn PE=1 SV=3	Dstn	1.0514	1.22712	0.760875	1.2431	1.15454	0.868269
Q9R0P9	Ubiquitin carboxyl-terminal hydrolase isozyme L1 OS=Mus musculus OX=10090 GN=Uchl1 PE=1 SV=1	Uchl1	0.908167	0.949748	0.957929	1.15859	1.10981	1.09646
Q9R0Q1	Synaptotagmin-like protein 4 OS=Mus musculus OX=10090 GN=Sytl4 PE=1 SV=1	Sytl4	1.00683	1.40143	1.07184	0.980479	1.81134	1.23027
Q9R0Q3	Transmembrane emp24 domain-containing protein 2 OS=Mus musculus OX=10090 GN=Tmed2 PE=1 SV=1	Tmed2	0.650558	0.80408	0.979705	1.30947	1.13746	1.05483
Q9R0Q7	Prostaglandin E synthase 3 OS=Mus musculus OX=10090 GN=Ptges3 PE=1 SV=1	Ptges3	1.15321	0.668978	1.44464	0.892085	1.03634	0.732311
Q9R0X4	Acyl-coenzyme A thioesterase 9, mitochondrial OS=Mus musculus OX=10090 GN=Acot9 PE=1 SV=1	Acot9	0.370442	1.05137	1.62421	0.712239	0.588727	0.246486
Q9R111	Guanine deaminase OS=Mus musculus OX=10090 GN=Gda PE=1 SV=1	Gda	1.29013	1.00956	1.20109	0.850171	1.10995	0.961626
Q9R1M5	NACHT, LRR and PYD domains-containing protein 5 OS=Mus musculus OX=10090 GN=Nlrp5 PE=1 SV=2	Nlrp5	1.1259	1.19258	1.31523	1.0009	1.11909	1.11667
Q9R1P0	Proteasome subunit alpha type-4 OS=Mus musculus OX=10090 GN=Psma4 PE=1 SV=1	Psma4	0.639075	0.702771	0.291971	0.79968	1.0182	0.680978
Q9R1P3	Proteasome subunit beta type-2 OS=Mus musculus OX=10090 GN=Psmb2 PE=1 SV=1	Psmb2	0.60019	1.27535	1.1497	1.26344	1.01246	1.1875
Q9R1P4	Proteasome subunit alpha type-1 OS=Mus musculus OX=10090 GN=Psma1 PE=1 SV=1	Psma1	0.935795	0.221585	0.930799	1.01827	0.641635	0.361619
Q9R1Q9	V-type proton ATPase subunit S1 OS=Mus musculus OX=10090 GN=Atp6ap1 PE=1 SV=1	Atp6ap1	1.29277	1.43758	0.611326	1.06768	1.81112	0.299661
Q9R1S8	Calpain-7 OS=Mus musculus OX=10090 GN=Capn7 PE=2 SV=1	Capn7	1.30865	1.34883	0.966328	1.14562	1.29458	0.842377
Q9R1T2	SUMO-activating enzyme subunit 1 OS=Mus musculus OX=10090 GN=Sae1 PE=1 SV=1	Sae1	1.79609	1.77803	1.71876	0.228547	0.955677	1.06096
Q9WTK3	Glycosylphosphatidylinositol anchor attachment 1 protein OS=Mus musculus OX=10090 GN=Gpaa1 PE=1 SV=3	Gpaa1	1.16364	0.983756	1.08615		1.2306	1.10884
Q9WTL7	Acyl-protein thioesterase 2 OS=Mus musculus OX=10090 GN=Lypla2 PE=1 SV=1	Lypla2	1.09674	1.07177	1.14682	1.09093	1.4258	0.611609
Q9WTM5	RuvB-like 2 OS=Mus musculus OX=10090 GN=Ruvbl2 PE=1 SV=3	Ruvbl2	0.136737	1.01376	0.98851	1.11641	1.23281	1.20294
Q9WTP2	Protein sprouty homolog 4 OS=Mus musculus OX=10090 GN=Spry4 PE=1 SV=1	Spry4	1.17812	1.07058	1.18467	1.10139	1.09394	0.442015
Q9WTP6	Adenylate kinase 2, mitochondrial OS=Mus musculus OX=10090 GN=Ak2 PE=1 SV=5	Ak2	0.988764	1.03867	0.845726	1.7029	0.997405	0.757469
Q9WTQ5	A-kinase anchor protein 12 OS=Mus musculus OX=10090 GN=Akap12 PE=1 SV=1	Akap12	1.00881	1.2923	1.02515	1.57799	1.24598	0.984415
Q9WTX5	S-phase kinase-associated protein 1 OS=Mus musculus OX=10090 GN=Skp1 PE=1 SV=3	Skp1	0.841572	1.05311	0.989144	1.30635	1.11082	1.2262
Q9WTX6	Cullin-1 OS=Mus musculus OX=10090 GN=Cul1 PE=1 SV=1	Cul1	1.01328	1.03984	0.962966	1.35053	1.14979	1.08821
Q9WU28	Prefoldin subunit 5 OS=Mus musculus OX=10090 GN=Pfdn5 PE=1 SV=1	Pfdn5	1.50704	1.96233	0.88267	0.253822	0.88714	1.66448
Q9WU78	Programmed cell death 6-interacting protein OS=Mus musculus OX=10090 GN=Pdcd6ip PE=1 SV=3	Pdcd6ip	1.10223	1.18599	0.843115	1.1468	1.09461	1.10289
Q9WU79	Proline dehydrogenase 1, mitochondrial OS=Mus musculus OX=10090 GN=Prodh PE=1 SV=2	Prodh	1.07096	0.792524	0.749839		0.77027	1.51507
Q9WUA6	RAC-gamma serine/threonine-protein kinase OS=Mus musculus OX=10090 GN=Akt3 PE=1 SV=1	Akt3	0.087072	1.30205	0.18206	0.150013	1.60698	1.91621
Q9WUD1	E3 ubiquitin-protein ligase CHIP OS=Mus musculus OX=10090 GN=Stub1 PE=1 SV=1	Stub1	0.890909	1.14358	0.966104	1.19399	1.28495	1.0165
Q9WUD8	Fas apoptotic inhibitory molecule 1 OS=Mus musculus OX=10090 GN=Faim PE=1 SV=1	Faim	0.542502	0.578467	2.09787	1.11616	0.998971	1.02995
Q9WUL7	ADP-ribosylation factor-like protein 3 OS=Mus musculus OX=10090 GN=Arl3 PE=1 SV=1	Arl3	1.11931	1.06991	1.36516	0.967943	1.01457	1.19082
Q9WUM3	Coronin-1B OS=Mus musculus OX=10090 GN=Coro1b PE=1 SV=1	Coro1b	1.0986	1.44185	2.56341	0.949543	0.932787	1.35801
Q9WUM4	Coronin-1C OS=Mus musculus OX=10090 GN=Coro1c PE=1 SV=2	Coro1c	2.40478	0.361771	0.888094	1.10435	0.806538	1.01306
Q9WUM5	Succinate--CoA ligase [ADP/GDP-forming] subunit alpha, mitochondrial OS=Mus musculus OX=10090 GN=Suclg1 PE=1 SV=4	Suclg1	0.132187	2.64579	1.07369	1.85122	0.242282
Q9WUP7	Ubiquitin carboxyl-terminal hydrolase isozyme L5 OS=Mus musculus OX=10090 GN=Uchl5 PE=1 SV=2	Uchl5	0.855678	0.665977	0.525322	1.48698	1.14443	1.34319
Q9WUQ2	Prolactin regulatory element-binding protein OS=Mus musculus OX=10090 GN=Preb PE=1 SV=1	Preb	0.846783	1.184	0.866654	1.04417	0.976658	1.03452
Q9WUR9	Adenylate kinase 4, mitochondrial OS=Mus musculus OX=10090 GN=Ak4 PE=1 SV=1	Ak4	0.842022	1.1488	0.83998	0.966028	1.16573	1.02885
Q9WV32	Actin-related protein 2/3 complex subunit 1B OS=Mus musculus OX=10090 GN=Arpc1b PE=1 SV=4	Arpc1b	1.35374	1.20115	1.06444	1.0554	1.10798	1.18723
Q9WV55	Vesicle-associated membrane protein-associated protein A OS=Mus musculus OX=10090 GN=Vapa PE=1 SV=2	Vapa	1.00341	1.06702	1.03573	1.1525	1.12676	1.22176
Q9WV92	Band 4.1-like protein 3 OS=Mus musculus OX=10090 GN=Epb41l3 PE=1 SV=1	Epb41l3	0.962324	1.00195		0.758324		1.41071
Q9WV98	Mitochondrial import inner membrane translocase subunit Tim9 OS=Mus musculus OX=10090 GN=Timm9 PE=1 SV=1	Timm9	1.29316	1.12516	1.05548	0.987809	1.05165	1.39553
Q9WVA3	Mitotic checkpoint protein BUB3 OS=Mus musculus OX=10090 GN=Bub3 PE=1 SV=2	Bub3	0.676658	1.30742	1.11986	1.12988	1.02248	1.43598
Q9WVB3	Transducin-like enhancer protein 6 OS=Mus musculus OX=10090 GN=Tle6 PE=1 SV=1	Tle6	0.929487	1.07736	1.28465	1.03782	1.11674	1.02019
Q9WVD5	Mitochondrial ornithine transporter 1 OS=Mus musculus OX=10090 GN=Slc25a15 PE=1 SV=1	Slc25a15	1.47797	1.10078	1.36147	1.06422	1.19889	1.10387
Q9WVE8	Protein kinase C and casein kinase substrate in neurons protein 2 OS=Mus musculus OX=10090 GN=Pacsin2 PE=1 SV=1	Pacsin2	1.33539	1.12629	1.20837	1.12159	1.22662	0.555268
Q9WVJ2	26S proteasome non-ATPase regulatory subunit 13 OS=Mus musculus OX=10090 GN=Psmd13 PE=1 SV=1	Psmd13	0.929745	0.550521	0.923564	0.194514	0.450429	0.865457
Q9WVL3	Solute carrier family 12 member 7 OS=Mus musculus OX=10090 GN=Slc12a7 PE=1 SV=1	Slc12a7	1.39657	1.60937	1.63749	1.25938	1.22166	0.616463
Q9WVM1	Rac GTPase-activating protein 1 OS=Mus musculus OX=10090 GN=Racgap1 PE=1 SV=1	Racgap1	0.168049	0.532119	0.668313	0.994357	0.969249	1.42614
Q9WVP1	AP-1 complex subunit mu-2 OS=Mus musculus OX=10090 GN=Ap1m2 PE=1 SV=3	Ap1m2			0.996947	1.75101	0.269085	0.058323
Q9WVQ5	Methylthioribulose-1-phosphate dehydratase OS=Mus musculus OX=10090 GN=Apip PE=1 SV=1	Apip	1.85735	1.47159	1.43526	0.966544	0.820383	0.7944
Q9WVR4	Fragile X mental retardation syndrome-related protein 2 OS=Mus musculus OX=10090 GN=Fxr2 PE=1 SV=1	Fxr2	1.18203	1.56257	1.57728	0.487391	1.44326	0.442427
Q9Z0F3	Bcl-2-like protein 10 OS=Mus musculus OX=10090 GN=Bcl2l10 PE=1 SV=1	Bcl2l10	0.999268	0.603555	0.660881	1.00186	0.969963	1.54167
Q9Z0H4	CUGBP Elav-like family member 2 OS=Mus musculus OX=10090 GN=Celf2 PE=1 SV=1	Celf2	1.15558	1.51032	1.17318	0.693377	0.822406	0.585274
Q9Z0H8	CAP-Gly domain-containing linker protein 2 OS=Mus musculus OX=10090 GN=Clip2 PE=1 SV=2	Clip2	1.0036	0.754064	0.756392	1.27926	1.21203	0.714948
Q9Z0L4	Bone morphogenetic protein 15 OS=Mus musculus OX=10090 GN=Bmp15 PE=2 SV=1	Bmp15	2.05854	0.706585	1.6986	0.734977	0.653024	0.608736
Q9Z0N1	Eukaryotic translation initiation factor 2 subunit 3, X-linked OS=Mus musculus OX=10090 GN=Eif2s3x PE=1 SV=2	Eif2s3x	1.20269	1.3665	1.02334	1.15821	1.20066	0.920747
Q9Z0R6	Intersectin-2 OS=Mus musculus OX=10090 GN=Itsn2 PE=1 SV=2	Itsn2	1.26867	0.986597	1.07509	1.27134	1.10485	0.657513
Q9Z0S1	3'(2'),5'-bisphosphate nucleotidase 1 OS=Mus musculus OX=10090 GN=Bpnt1 PE=1 SV=2	Bpnt1	0.949119	1.13985	1.00991	1.17561	1.12824	1.02004
Q9Z0W3	Nuclear pore complex protein Nup160 OS=Mus musculus OX=10090 GN=Nup160 PE=1 SV=2	Nup160	0.779967	0.275118		1.63275	0.92018	0.756276
Q9Z0X1	Apoptosis-inducing factor 1, mitochondrial OS=Mus musculus OX=10090 GN=Aifm1 PE=1 SV=1	Aifm1	0.700708	1.02912	1.09743	1.22533	1.01127	1.19112
Q9Z0X4	cGMP-inhibited 3',5'-cyclic phosphodiesterase A OS=Mus musculus OX=10090 GN=Pde3a PE=1 SV=1	Pde3a	1.4738	1.30903	1.52402	0.880093	1.20035	0.925862
Q9Z0Y1	Dynactin subunit 3 OS=Mus musculus OX=10090 GN=Dctn3 PE=1 SV=2	Dctn3	1.1141	0.943973		1.3606	0.718498	0.630265
Q9Z179	SHC SH2 domain-binding protein 1 OS=Mus musculus OX=10090 GN=Shcbp1 PE=1 SV=1	Shcbp1	1.28069	1.51959	1.18591	1.10411	1.12902	0.895979
Q9Z1B5	Mitotic spindle assembly checkpoint protein MAD2A OS=Mus musculus OX=10090 GN=Mad2l1 PE=1 SV=2	Mad2l1	0.333609	3.46753	0.494852	0.205791	0.281911
Q9Z1D1	Eukaryotic translation initiation factor 3 subunit G OS=Mus musculus OX=10090 GN=Eif3g PE=1 SV=2	Eif3g	1.04114	1.38578	0.637366	0.984273	1.24624	1.14418
Q9Z1E4	Glycogen [starch] synthase, muscle OS=Mus musculus OX=10090 GN=Gys1 PE=1 SV=2	Gys1	1.1982	0.989443	0.767994	1.32475	1.25379	1.03533
Q9Z1F9	SUMO-activating enzyme subunit 2 OS=Mus musculus OX=10090 GN=Uba2 PE=1 SV=1	Uba2	1.36335	1.12546	1.37576	1.10068	1.24755	0.675508
Q9Z1G3	V-type proton ATPase subunit C 1 OS=Mus musculus OX=10090 GN=Atp6v1c1 PE=1 SV=4	Atp6v1c1	1.20577	1.14521	1.04095	1.05045	0.872291	1.64448
Q9Z1G4	V-type proton ATPase 116 kDa subunit a1 OS=Mus musculus OX=10090 GN=Atp6v0a1 PE=1 SV=3	Atp6v0a1		1.77867				0.786357
Q9Z1J3	Cysteine desulfurase, mitochondrial OS=Mus musculus OX=10090 GN=Nfs1 PE=1 SV=3	Nfs1	1.14834	0.93584	2.06976	0.719646	0.895811	1.41843
Q9Z1K5	E3 ubiquitin-protein ligase ARIH1 OS=Mus musculus OX=10090 GN=Arih1 PE=1 SV=3	Arih1	1.20735	1.48359	0.515612	0.836526	0.838489	0.902627
Q9Z1N5	Spliceosome RNA helicase Ddx39b OS=Mus musculus OX=10090 GN=Ddx39b PE=1 SV=1	Ddx39b	1.15097	1.10269	1.34448	0.802406	0.634656	0.87593
Q9Z1Q9	Valine--tRNA ligase OS=Mus musculus OX=10090 GN=Vars1 PE=1 SV=1	Vars1	1.65911	0.680334	0.095833	0.245047	2.08694	0.453714
Q9Z1R2	Large proline-rich protein BAG6 OS=Mus musculus OX=10090 GN=Bag6 PE=1 SV=1	Bag6	1.49471	1.58455	1.26475	0.707209	0.915222	1.688
Q9Z1S0	Mitotic checkpoint serine/threonine-protein kinase BUB1 beta OS=Mus musculus OX=10090 GN=Bub1b PE=1 SV=2	Bub1b	1.38107	1.20702	1.59266	0.805548	1.30916	1.0686
Q9Z1T1	AP-3 complex subunit beta-1 OS=Mus musculus OX=10090 GN=Ap3b1 PE=1 SV=2	Ap3b1	0.821187	0.667262		1.40693	0.935113	0.954769
Q9Z1Z0	General vesicular transport factor p115 OS=Mus musculus OX=10090 GN=Uso1 PE=1 SV=2	Uso1	1.17383	1.1501	0.95416	1.27896	1.17829	1.04759
Q9Z1Z2	Serine-threonine kinase receptor-associated protein OS=Mus musculus OX=10090 GN=Strap PE=1 SV=2	Strap	0.811416	1.63704	0.698721	0.875184	0.980281	1.22811
Q9Z210	Peroxisomal membrane protein 11B OS=Mus musculus OX=10090 GN=Pex11b PE=1 SV=1	Pex11b	0.220812	0.622834	0.973417	1.27249	1.04971	1.43667
Q9Z280	Phospholipase D1 OS=Mus musculus OX=10090 GN=Pld1 PE=1 SV=1	Pld1	0.545045	1.03921	0.902043	1.07677	1.78835	1.49884
Q9Z2A0	3-phosphoinositide-dependent protein kinase 1 OS=Mus musculus OX=10090 GN=Pdpk1 PE=1 SV=2	Pdpk1	1.51431	0.940907	1.70688	0.694284	0.969498	1.16771
Q9Z2C8	Y-box-binding protein 2 OS=Mus musculus OX=10090 GN=Ybx2 PE=1 SV=1	Ybx2	1.03869	1.29873	1.44618	0.971095	1.08036	0.872685
Q9Z2C9	Myotubularin-related protein 7 OS=Mus musculus OX=10090 GN=Mtmr7 PE=1 SV=2	Mtmr7	0.275142	1.28061	0.612852		0.68493	2.16065
Q9Z2D0	Myotubularin-related protein 9 OS=Mus musculus OX=10090 GN=Mtmr9 PE=1 SV=2	Mtmr9	0.978186	0.921289	0.719365	1.03466	0.729773	0.586744
Q9Z2G6	Protein sel-1 homolog 1 OS=Mus musculus OX=10090 GN=Sel1l PE=1 SV=2	Sel1l	0.831495	1.03352	0.462018	1.4589	1.2142	0.941575
Q9Z2M7	Phosphomannomutase 2 OS=Mus musculus OX=10090 GN=Pmm2 PE=1 SV=1	Pmm2	1.28112	1.27212	1.01914	1.40561	1.40711	1.01476
Q9Z2N8	Actin-like protein 6A OS=Mus musculus OX=10090 GN=Actl6a PE=1 SV=2	Actl6a	1.08785	0.120249	0.248083	0.075496	0.5529	1.3578
Q9Z2U0	Proteasome subunit alpha type-7 OS=Mus musculus OX=10090 GN=Psma7 PE=1 SV=1	Psma7	1.25142	1.22695	1.04232	0.68422	1.01995	1.17158
Q9Z2U1	Proteasome subunit alpha type-5 OS=Mus musculus OX=10090 GN=Psma5 PE=1 SV=1	Psma5	1.06181	1.18214	0.948944	1.15383	1.02521	0.90704
Q9Z2V5	Histone deacetylase 6 OS=Mus musculus OX=10090 GN=Hdac6 PE=1 SV=3	Hdac6	1.25135	1.85458	2.47272	0.465972	1.28682	0.962659
Q9Z2W0	Aspartyl aminopeptidase OS=Mus musculus OX=10090 GN=Dnpep PE=1 SV=2	Dnpep		2.0863				0.240855
Q9Z2X1	Heterogeneous nuclear ribonucleoprotein F OS=Mus musculus OX=10090 GN=Hnrnpf PE=1 SV=3	Hnrnpf	1.07644	1.04496	1.18555	1.06069	1.13166	1.27352
Q9Z2X2	26S proteasome non-ATPase regulatory subunit 10 OS=Mus musculus OX=10090 GN=Psmd10 PE=1 SV=3	Psmd10	1.77303	0.286637	1.6865	1.53948	0.297901	1.275
Q9Z321	DNA topoisomerase 3-beta-1 OS=Mus musculus OX=10090 GN=Top3b PE=1 SV=1	Top3b		0.009792		1.63477		1.18101
