# Supplementary material for: Growth hormone reduces aneuploidy and improves oocytes quality by JAK2-MAPK3/1 pathway in aged mice
Source: J Transl Med. 2023 Jun 29;21:426. doi: 10.1186/s12967-023-04296-z (PMC10311773; doi:10.1186/s12967-023-04296-z)
Supplement: Supplementary file 3 — Additional file 3: Table S3. The DE proteins detected by proteomics analysis. [file 12967_2023_4296_MOESM3_ESM.xlsx]

## Sheet: Sheet1
Protein accession	Protein description	Gene name	Aged1	Aged2	Aged3	GH+Aged1	GH+Aged2	GH+Aged3	FCs	pvalue	Type
B9EJR8	Dynein axonemal assembly factor 5 OS=Mus musculus OX=10090 GN=Dnaaf5 PE=1 SV=1	Dnaaf5	0.521865	0.362111	0.962964	1.4566	1.42197	1.18653	2.20099	0.0204553	Up
L0N7N1	Kinesin-like protein KIF14 OS=Mus musculus OX=10090 GN=Kif14 PE=1 SV=1	Kif14	0.458612	0.696152	0.244329	1.65079	1.13592	1.29938	2.92053	0.0110511	Up
O09012	Peroxisomal targeting signal 1 receptor OS=Mus musculus OX=10090 GN=Pex5 PE=1 SV=2	Pex5		0.88694	0.92733	1.51557	1.23615	1.49523	1.56057	0.0225347	Up
O35382	Exocyst complex component 4 OS=Mus musculus OX=10090 GN=Exoc4 PE=1 SV=2	Exoc4	0.555778	0.586855		1.32787	1.07014	1.45857	2.25012	0.0168881	Up
O35711	Liprin-beta-2 OS=Mus musculus OX=10090 GN=Ppfibp2 PE=1 SV=3	Ppfibp2	1.26846	1.48243	1.07713	0.784793	0.323563	0.881628	0.519847	0.0422693	Down
O35900	U6 snRNA-associated Sm-like protein LSm2 OS=Mus musculus OX=10090 GN=Lsm2 PE=1 SV=1	Lsm2	1.32704	1.42591	1.10705	0.74731	1.09609	0.718556	0.66372	0.0480057	Down
O54734	Dolichyl-diphosphooligosaccharide--protein glycosyltransferase 48 kDa subunit OS=Mus musculus OX=10090 GN=Ddost PE=1 SV=2	Ddost	0.936481	0.834228	0.640909	1.60713	1.17308	1.24991	1.67113	0.027644	Up
O54988	STE20-like serine/threonine-protein kinase OS=Mus musculus OX=10090 GN=Slk PE=1 SV=2	Slk	0.817113	1.01643	0.292341	1.41273	1.44471	1.49708	2.04833	0.0268298	Up
O70591	Prefoldin subunit 2 OS=Mus musculus OX=10090 GN=Pfdn2 PE=1 SV=2	Pfdn2	1.96951	1.66958	1.71156	1.12432	0.691656	0.620509	0.455361	0.00608133	Down
O88544	COP9 signalosome complex subunit 4 OS=Mus musculus OX=10090 GN=Cops4 PE=1 SV=1	Cops4	0.65327	0.791055	0.782226	1.20017	1.04945	1.15389	1.5286	0.0033881	Up
O88597	Beclin-1 OS=Mus musculus OX=10090 GN=Becn1 PE=1 SV=3	Becn1	0.267577	0.514806	1.35263	2.34272	2.28794		3.25338	0.0324659	Up
P00405	Cytochrome c oxidase subunit 2 OS=Mus musculus OX=10090 GN=Mtco2 PE=1 SV=1	Mtco2	1.68445	1.17624	1.67199	0.736237	0.897111	0.95238	0.570464	0.0224401	Down
P07356	Annexin A2 OS=Mus musculus OX=10090 GN=Anxa2 PE=1 SV=2	Anxa2	0.167563	0.263694	0.144426	0.457818	0.336746	0.409243	2.09109	0.014501	Up
P10852	4F2 cell-surface antigen heavy chain OS=Mus musculus OX=10090 GN=Slc3a2 PE=1 SV=1	Slc3a2	2.42519	1.81884	2.07423	0.295822	0.82756	0.492784	0.255793	0.00260452	Down
P11983	T-complex protein 1 subunit alpha OS=Mus musculus OX=10090 GN=Tcp1 PE=1 SV=3	Tcp1	0.778294	0.919685	0.657317	1.72846	1.69292	1.84085	2.23421	0.000385839	Up
P17156	Heat shock-related 70 kDa protein 2 OS=Mus musculus OX=10090 GN=Hspa2 PE=1 SV=2	Hspa2	0.285176	0.487539	0.568047	1.07913	1.24092	0.81842	2.34081	0.0158735	Up
P21126	Ubiquitin-like protein 4A OS=Mus musculus OX=10090 GN=Ubl4a PE=1 SV=1	Ubl4a	0.680391	0.998519	0.865832	1.43732	1.07933	1.44492	1.55677	0.0358705	Up
P35123	Ubiquitin carboxyl-terminal hydrolase 4 OS=Mus musculus OX=10090 GN=Usp4 PE=1 SV=3	Usp4	0.866259	1.03736	0.671443	1.47497	1.26639		1.59687	0.047054	Up
P35922	Synaptic functional regulator FMR1 OS=Mus musculus OX=10090 GN=Fmr1 PE=1 SV=1	Fmr1	1.21299	1.44486	1.67537	0.605636	0.991177	0.660207	0.520865	0.0183138	Down
P35979	60S ribosomal protein L12 OS=Mus musculus OX=10090 GN=Rpl12 PE=1 SV=2	Rpl12	0.650866	0.99353	0.497323	1.54685	1.05263	1.5294	1.92783	0.0387047	Up
P41105	60S ribosomal protein L28 OS=Mus musculus OX=10090 GN=Rpl28 PE=1 SV=2	Rpl28	1.95116	1.66175	1.73302	0.223476	0.275311		0.139953	0.000890843	Down
P42669	Transcriptional activator protein Pur-alpha OS=Mus musculus OX=10090 GN=Pura PE=1 SV=1	Pura	1.72468	1.76601	1.10045	0.270393	0.459733	0.311535	0.226885	0.00604844	Down
P48036	Annexin A5 OS=Mus musculus OX=10090 GN=Anxa5 PE=1 SV=1	Anxa5	0.620116	0.484394	0.032767	1.24736	1.27191	1.40871	3.45385	0.00727212	Up
P51863	V-type proton ATPase subunit d 1 OS=Mus musculus OX=10090 GN=Atp6v0d1 PE=1 SV=2	Atp6v0d1	0.563409	0.676075	0.427307	1.54117	1.10342	0.881428	2.11545	0.0400268	Up
P54227	Stathmin OS=Mus musculus OX=10090 GN=Stmn1 PE=1 SV=2	Stmn1	0.655374	0.491627	0.518249	1.88699	1.43454	1.53296	2.91517	0.0019125	Up
P56135	ATP synthase subunit f, mitochondrial OS=Mus musculus OX=10090 GN=Atp5mf PE=1 SV=3	Atp5mf	1.35999	1.17464	1.31157	0.70359	0.817074		0.593051	0.00818744	Down
P56280	T-cell leukemia/lymphoma protein 1A OS=Mus musculus OX=10090 GN=Tcl1a PE=1 SV=1	Tcl1a	0.740048	0.555432	0.890431	1.44545	1.32066	1.81598	2.09619	0.010824	Up
P59999	Actin-related protein 2/3 complex subunit 4 OS=Mus musculus OX=10090 GN=Arpc4 PE=1 SV=3	Arpc4	0.089058		0.502066	1.11569	1.12487	0.937014	3.58365	0.0215721	Up
P61971	Nuclear transport factor 2 OS=Mus musculus OX=10090 GN=Nutf2 PE=1 SV=1	Nutf2	1.48704	1.33109	1.4042	0.51406	1.11283	0.981614	0.617787	0.045312	Down
P62264	40S ribosomal protein S14 OS=Mus musculus OX=10090 GN=Rps14 PE=1 SV=3	Rps14	1.32239	1.07769	1.4348	0.768438	0.774977	0.861134	0.627021	0.0121439	Down
P62334	26S proteasome regulatory subunit 10B OS=Mus musculus OX=10090 GN=Psmc6 PE=1 SV=1	Psmc6	0.430598	0.678755	0.597748	1.44471	1.18461	1.03147	2.14445	0.00989622	Up
P63024	Vesicle-associated membrane protein 3 OS=Mus musculus OX=10090 GN=Vamp3 PE=1 SV=1	Vamp3	0.727132	0.964766	0.732845	1.15373	1.46104	1.26205	1.59886	0.0153719	Up
P63034	Cytohesin-2 OS=Mus musculus OX=10090 GN=Cyth2 PE=1 SV=2	Cyth2	1.70635	1.7703	2.44652	0.22874	0.110486	0.675926	0.171387	0.00503109	Down
P63276	40S ribosomal protein S17 OS=Mus musculus OX=10090 GN=Rps17 PE=1 SV=2	Rps17	1.42268	1.48917	1.52639	0.319407	1.00746	0.826328	0.485147	0.0215886	Down
P97461	40S ribosomal protein S5 OS=Mus musculus OX=10090 GN=Rps5 PE=1 SV=3	Rps5	0.982166	2.34611	2.16103	0.068157	0.683297	0.236726	0.180019	0.0320596	Down
P99027	60S acidic ribosomal protein P2 OS=Mus musculus OX=10090 GN=Rplp2 PE=1 SV=3	Rplp2	1.75392	1.20832	1.62087	0.849235	0.797313	0.487044	0.465533	0.0149173	Down
Q00262	Syntaxin-2 OS=Mus musculus OX=10090 GN=Stx2 PE=1 SV=1	Stx2	0.354218	0.794507	0.332106	1.28636	1.3186	1.63864	2.86569	0.00804213	Up
Q01405	Protein transport protein Sec23A OS=Mus musculus OX=10090 GN=Sec23a PE=1 SV=2	Sec23a	1.77719	1.67982	1.31353	0.707545	1.12349	0.576546	0.504676	0.0221794	Down
Q02248	Catenin beta-1 OS=Mus musculus OX=10090 GN=Ctnnb1 PE=1 SV=1	Ctnnb1	0.748858	0.696977	0.631923	1.08952	1.46725	1.11083	1.76517	0.0140362	Up
Q07076	Annexin A7 OS=Mus musculus OX=10090 GN=Anxa7 PE=1 SV=2	Anxa7	0.680137	0.568475	0.642442	0.990657	1.00394	1.44752	1.82021	0.0281845	Up
Q07105	Growth/differentiation factor 9 OS=Mus musculus OX=10090 GN=Gdf9 PE=2 SV=2	Gdf9	1.48691	1.81557	1.53484	0.895686	1.00907	0.578754	0.513407	0.00885886	Down
Q2KN98	Cytospin-A OS=Mus musculus OX=10090 GN=Specc1l PE=1 SV=1	Specc1l	1.68636	1.38342	1.50653	0.874922	0.913707	0.994026	0.608057	0.00321843	Down
Q3UJD6	Ubiquitin carboxyl-terminal hydrolase 19 OS=Mus musculus OX=10090 GN=Usp19 PE=1 SV=1	Usp19	1.49805	1.59043	1.75745	0.903348	0.856861	1.04085	0.578022	0.00191095	Down
Q3V3R1	Monofunctional C1-tetrahydrofolate synthase, mitochondrial OS=Mus musculus OX=10090 GN=Mthfd1l PE=1 SV=2	Mthfd1l	0.614215	0.736082	0.630606	1.14085	0.867753	1.23531	1.6376	0.0225624	Up
Q5SSW2	Proteasome activator complex subunit 4 OS=Mus musculus OX=10090 GN=Psme4 PE=1 SV=1	Psme4	0.026176	0.794871	0.825391	1.37305	1.56725	1.68943	2.81197	0.02302	Up
Q5U430	E3 ubiquitin-protein ligase UBR3 OS=Mus musculus OX=10090 GN=Ubr3 PE=1 SV=3	Ubr3	0.102084	0.259273	0.279679	1.45191	1.69639	2.65516	9.05324	0.00978707	Up
Q60870	Receptor expression-enhancing protein 5 OS=Mus musculus OX=10090 GN=Reep5 PE=1 SV=1	Reep5	2.78135	2.92066	2.92882	0.137067	0.207998	0.173657	0.060101	8.21912e-07	Down
Q60902	Epidermal growth factor receptor substrate 15-like 1 OS=Mus musculus OX=10090 GN=Eps15l1 PE=1 SV=3	Eps15l1	0.661437	0.716195	0.768905	1.28819	1.49353	2.02783	2.24061	0.0162996	Up
Q60972	Histone-binding protein RBBP4 OS=Mus musculus OX=10090 GN=Rbbp4 PE=1 SV=5	Rbbp4	1.19049	1.3967	1.20364	0.634845	0.829105	0.486006	0.514389	0.00684013	Down
Q61335	B-cell receptor-associated protein 31 OS=Mus musculus OX=10090 GN=Bcap31 PE=1 SV=4	Bcap31	1.55407	1.6134	1.62431	1.0392	0.932829	0.757553	0.569639	0.00126843	Down
Q62167	ATP-dependent RNA helicase DDX3X OS=Mus musculus OX=10090 GN=Ddx3x PE=1 SV=3	Ddx3x	1.96636	1.686	1.37085	1.00204	0.869116	0.676591	0.507194	0.0136431	Down
Q66X19	NACHT, LRR and PYD domains-containing protein 4E OS=Mus musculus OX=10090 GN=Nlrp4e PE=2 SV=2	Nlrp4e	0.417624	0.725111	0.940894	1.48179	1.34421	1.44887	2.05165	0.00972832	Up
Q6HA09	Astacin-like metalloendopeptidase OS=Mus musculus OX=10090 GN=Astl PE=1 SV=3	Astl	1.54947	1.39854	1.17598	0.683127	1.10636	0.923291	0.657802	0.0452719	Down
Q6P9R2	Serine/threonine-protein kinase OSR1 OS=Mus musculus OX=10090 GN=Oxsr1 PE=1 SV=1	Oxsr1	3.17055	1.67458	1.36563	0.415299	0.296613	0.641327	0.217886	0.045996	Down
Q6PA06	Atlastin-2 OS=Mus musculus OX=10090 GN=Atl2 PE=1 SV=1	Atl2	0.669668	0.31052	0.245302	1.623	1.87563	1.73409	4.2699	0.000897895	Up
Q6QI06	Rapamycin-insensitive companion of mTOR OS=Mus musculus OX=10090 GN=Rictor PE=1 SV=2	Rictor	1.45316	1.62395	1.32835	0.583771	1.07224	1.05255	0.614818	0.0354595	Down
Q78PY7	Staphylococcal nuclease domain-containing protein 1 OS=Mus musculus OX=10090 GN=Snd1 PE=1 SV=1	Snd1	1.57116	1.46634		0.411869	0.499137	0.973915	0.413699	0.0300872	Down
Q80Y55	BSD domain-containing protein 1 OS=Mus musculus OX=10090 GN=Bsdc1 PE=1 SV=1	Bsdc1		0.671736	0.437029	1.32944	1.19413	1.509	2.42466	0.0125449	Up
Q8BH15	CCR4-NOT transcription complex subunit 10 OS=Mus musculus OX=10090 GN=Cnot10 PE=1 SV=1	Cnot10	0.57831	0.87647	0.742082	1.18592	1.54348	1.72067	2.02565	0.0138313	Up
Q8BIJ7	RUN and FYVE domain-containing protein 1 OS=Mus musculus OX=10090 GN=Rufy1 PE=1 SV=1	Rufy1	2.11575	1.64907	1.67111	0.746506	0.868512	0.700654	0.425993	0.00289318	Down
Q8BTM8	Filamin-A OS=Mus musculus OX=10090 GN=Flna PE=1 SV=5	Flna	1.12642	1.37456	1.23734	0.536305	0.859009	0.66898	0.552197	0.0091065	Down
Q8JZK9	Hydroxymethylglutaryl-CoA synthase, cytoplasmic OS=Mus musculus OX=10090 GN=Hmgcs1 PE=1 SV=1	Hmgcs1	1.33652	1.82112			0.393077	0.30849	0.222181	0.0378525	Down
Q8JZU2	Tricarboxylate transport protein, mitochondrial OS=Mus musculus OX=10090 GN=Slc25a1 PE=1 SV=1	Slc25a1	1.52643	1.75018	1.55936	0.680159	1.00395	0.92438	0.539392	0.00344728	Down
Q8K1A5	Transmembrane protein 41B OS=Mus musculus OX=10090 GN=Tmem41b PE=1 SV=1	Tmem41b	0.509884	0.693074	0.649144	1.13582	1.38519	1.72275	2.29132	0.0111727	Up
Q8K2C7	Protein OS-9 OS=Mus musculus OX=10090 GN=Os9 PE=1 SV=2	Os9		0.50454	0.497196	1.34675	1.39433	1.33806	2.71471	4.0842e-05	Up
Q8VBT9	Tether containing UBX domain for GLUT4 OS=Mus musculus OX=10090 GN=Aspscr1 PE=1 SV=1	Aspscr1	1.53666	2.37743	1.51708	0.499331	0.816348	0.838584	0.396649	0.0229006	Down
Q8VCD6	Receptor expression-enhancing protein 2 OS=Mus musculus OX=10090 GN=Reep2 PE=1 SV=2	Reep2	2.58229	2.05063	1.90936	0.735173	0.15264	0.238305	0.172129	0.00273874	Down
Q8VCN9	Tubulin-specific chaperone C OS=Mus musculus OX=10090 GN=Tbcc PE=1 SV=1	Tbcc	0.662905	0.052467	0.062373	1.45619	1.47058	1.51457	5.71053	0.00381843	Up
Q8VCX5	Calcium uptake protein 1, mitochondrial OS=Mus musculus OX=10090 GN=Micu1 PE=1 SV=1	Micu1	0.170523	0.150473	0.133444	1.51679	1.6796	1.82936	11.0592	7.41893e-05	Up
Q8VD46	Ankyrin repeat, SAM and basic leucine zipper domain-containing protein 1 OS=Mus musculus OX=10090 GN=Asz1 PE=1 SV=2	Asz1	1.95809	1.94451	1.20484	0.840749	1.01587	0.869692	0.533792	0.0356491	Down
Q8VD65	Phosphoinositide 3-kinase regulatory subunit 4 OS=Mus musculus OX=10090 GN=Pik3r4 PE=1 SV=3	Pik3r4	0.897039	0.805349	0.774474	1.49606	1.31232	1.30098	1.6591	0.00174414	Up
Q8VE99	Coiled-coil domain-containing protein 115 OS=Mus musculus OX=10090 GN=Ccdc115 PE=1 SV=1	Ccdc115	1.31666	1.86359	2.97292	0.673071	0.264726	0.07342	0.164341	0.0297436	Down
Q8VH31	Ret finger protein-like 4A OS=Mus musculus OX=10090 GN=Rfpl4a PE=1 SV=1	Rfpl4a	0.414076	0.797433	0.633101	1.42877	0.986156	1.19618	1.95765	0.0254074	Up
Q8VIK3	Histone H1.8 OS=Mus musculus OX=10090 GN=H1.8 PE=2 SV=1	H1.8	1.65942	1.50353	2.0404	0.237021	0.201971		0.126551	0.00521606	Down
Q91VM5	RNA binding motif protein, X-linked-like-1 OS=Mus musculus OX=10090 GN=Rbmxl1 PE=2 SV=1	Rbmxl1	1.36971	1.52302	1.56905	1.19447	0.657881	0.392848	0.503207	0.0385552	Down
Q91VW3	SH3 domain-binding glutamic acid-rich-like protein 3 OS=Mus musculus OX=10090 GN=Sh3bgrl3 PE=1 SV=1	Sh3bgrl3	0.447642	0.584275	0.008383	0.844563	0.824849	1.15202	2.71214	0.0433356	Up
Q91XA2	Golgi membrane protein 1 OS=Mus musculus OX=10090 GN=Golm1 PE=1 SV=2	Golm1	1.54496	1.39705	2.59724	0.61727	0.870536	0.525613	0.363482	0.0399119	Down
Q91XU3	Phosphatidylinositol 5-phosphate 4-kinase type-2 gamma OS=Mus musculus OX=10090 GN=Pip4k2c PE=1 SV=1	Pip4k2c	1.54132	1.26831	1.93058	1.07192	0.989055	0.884694	0.621424	0.0400946	Down
Q920B9	FACT complex subunit SPT16 OS=Mus musculus OX=10090 GN=Supt16h PE=1 SV=2	Supt16h	0.509198	0.579505	0.364923	1.59961	1.13181	1.66128	3.02189	0.00538991	Up
Q920D3	Mediator of RNA polymerase II transcription subunit 28 OS=Mus musculus OX=10090 GN=Med28 PE=1 SV=2	Med28	1.22859	1.62602	1.13741	0.872964	0.736119	0.543151	0.539134	0.0261254	Down
Q921F2	TAR DNA-binding protein 43 OS=Mus musculus OX=10090 GN=Tardbp PE=1 SV=1	Tardbp	1.89917	1.72505	1.30882	0.092509	0.422122	0.307063	0.166569	0.00237429	Down
Q921Q3	Chitobiosyldiphosphodolichol beta-mannosyltransferase OS=Mus musculus OX=10090 GN=Alg1 PE=1 SV=3	Alg1		1.53239	1.49476	0.530116	1.04573	0.767078	0.51598	0.032042	Down
Q99104	Unconventional myosin-Va OS=Mus musculus OX=10090 GN=Myo5a PE=1 SV=2	Myo5a	1.4091	1.35724	1.61817	1.20666	0.690253	0.872418	0.631616	0.0345355	Down
Q99KN2	Probable cytosolic iron-sulfur protein assembly protein CIAO1 OS=Mus musculus OX=10090 GN=Ciao1 PE=1 SV=1	Ciao1	0.820231	0.899467	0.875973	1.14463	1.36813	1.8513	1.68128	0.0483721	Up
Q99KN9	Clathrin interactor 1 OS=Mus musculus OX=10090 GN=Clint1 PE=1 SV=2	Clint1	1.77539	1.38627	1.45899	0.658227	1.2433	0.727951	0.569072	0.0391736	Down
Q99LC5	Electron transfer flavoprotein subunit alpha, mitochondrial OS=Mus musculus OX=10090 GN=Etfa PE=1 SV=2	Etfa	0.389557	0.432644	0.490878	1.61101	1.31687	1.34325	3.25276	0.000558401	Up
Q99MD9	Nuclear autoantigenic sperm protein OS=Mus musculus OX=10090 GN=Nasp PE=1 SV=2	Nasp	1.76799	1.59585	2.01037	0.683373	1.28421	0.642151	0.485604	0.0184187	Down
Q99MN9	Propionyl-CoA carboxylase beta chain, mitochondrial OS=Mus musculus OX=10090 GN=Pccb PE=1 SV=2	Pccb	1.00683	0.947999	0.393947	1.67972	2.06249	1.33311	2.16083	0.0340369	Up
Q99NB9	Splicing factor 3B subunit 1 OS=Mus musculus OX=10090 GN=Sf3b1 PE=1 SV=1	Sf3b1	0.456346	0.547767	0.389583	1.21326	1.13288	1.87866	3.03136	0.017249	Up
Q9CPR4	60S ribosomal protein L17 OS=Mus musculus OX=10090 GN=Rpl17 PE=1 SV=3	Rpl17	1.34917	1.73421	1.84096	0.268185	0.385711	1.19989	0.376453	0.0357802	Down
Q9CPV4	Glyoxalase domain-containing protein 4 OS=Mus musculus OX=10090 GN=Glod4 PE=1 SV=1	Glod4	0.118993	0.41089	0.050716	2.01378	2.23846	1.40719	9.74759	0.0033804	Up
Q9CQE5	Regulator of G-protein signaling 10 OS=Mus musculus OX=10090 GN=Rgs10 PE=1 SV=1	Rgs10	3.07446	2.25084	2.28903	0.530586	0.372668	0.28738	0.156368	0.00152256	Down
Q9CR68	Cytochrome b-c1 complex subunit Rieske, mitochondrial OS=Mus musculus OX=10090 GN=Uqcrfs1 PE=1 SV=1	Uqcrfs1	0.766951	0.888756	1.03517	1.38954	1.12231	1.52992	1.50202	0.0341818	Up
Q9CX34	Protein SGT1 homolog OS=Mus musculus OX=10090 GN=Sugt1 PE=1 SV=3	Sugt1	1.50364	1.54313	1.61478	1.00774	0.948004	0.840078	0.599763	0.000454104	Down
Q9CXW4	60S ribosomal protein L11 OS=Mus musculus OX=10090 GN=Rpl11 PE=1 SV=4	Rpl11	1.28931	1.52387	1.64293	0.824709	1.25667	0.768428	0.639528	0.0450361	Down
Q9CYZ2	Tumor protein D54 OS=Mus musculus OX=10090 GN=Tpd52l2 PE=1 SV=1	Tpd52l2	2.1232	1.6881	1.67646	1.06744	1.09212	0.602908	0.503387	0.0137691	Down
Q9D0I4	Syntaxin-17 OS=Mus musculus OX=10090 GN=Stx17 PE=1 SV=1	Stx17	1.69414	1.58115	1.50058	1.00456	0.794595	0.987328	0.583452	0.00163534	Down
Q9D172	Glutamine amidotransferase-like class 1 domain-containing protein 3A, mitochondrial OS=Mus musculus OX=10090 GN=Gatd3a PE=1 SV=1	Gatd3a	0.755364	0.847956	0.841889	1.4386	1.26945	1.269	1.62647	0.00132876	Up
Q9D198	Pre-mRNA-splicing factor SYF2 OS=Mus musculus OX=10090 GN=Syf2 PE=2 SV=1	Syf2	0.089617	0.799375	0.699805	1.03151	1.52124	1.56493	2.5917	0.0395728	Up
Q9D2Z4	Sentrin-specific protease 8 OS=Mus musculus OX=10090 GN=Senp8 PE=1 SV=2	Senp8	0.543892	0.073678	0.853115	1.57645	1.04346	2.16908	3.2563	0.0492476	Up
Q9D7M8	DNA-directed RNA polymerase II subunit RPB4 OS=Mus musculus OX=10090 GN=Polr2d PE=1 SV=2	Polr2d	0.57131	0.499687	0.491471	1.28573	0.836233	1.45044	2.28638	0.0224407	Up
Q9D8E6	60S ribosomal protein L4 OS=Mus musculus OX=10090 GN=Rpl4 PE=1 SV=3	Rpl4	1.4734	1.65765	1.09607	0.593651	0.597886	0.811125	0.473765	0.0146742	Down
Q9DB15	39S ribosomal protein L12, mitochondrial OS=Mus musculus OX=10090 GN=Mrpl12 PE=1 SV=2	Mrpl12	0.646037	0.84519	0.853913	1.20086	1.17443	1.56555	1.68043	0.0206203	Up
Q9DBG3	AP-2 complex subunit beta OS=Mus musculus OX=10090 GN=Ap2b1 PE=1 SV=1	Ap2b1	1.14268	1.49253	1.60257	1.03557	0.917083	0.839385	0.658846	0.0324506	Down
Q9DCZ4	MICOS complex subunit Mic26 OS=Mus musculus OX=10090 GN=Apoo PE=1 SV=2	Apoo	1.79455		1.46255	0.331176	0.680357		0.310563	0.0430844	Down
Q9ERH4	Nucleolar and spindle-associated protein 1 OS=Mus musculus OX=10090 GN=Nusap1 PE=1 SV=1	Nusap1	1.78312	1.61203	1.48177	0.429288	0.691749	0.269344	0.285094	0.0015299	Down
Q9JHK4	Geranylgeranyl transferase type-2 subunit alpha OS=Mus musculus OX=10090 GN=Rabggta PE=1 SV=1	Rabggta	0.297824	0.380223		1.17751	1.46221	1.22743	3.80225	0.00394333	Up
Q9JHR7	Insulin-degrading enzyme OS=Mus musculus OX=10090 GN=Ide PE=1 SV=1	Ide	0.261624	0.064107	0.167452	0.471573	0.758052	0.646459	3.80403	0.0103123	Up
Q9JJG0	Transforming acidic coiled-coil-containing protein 2 OS=Mus musculus OX=10090 GN=Tacc2 PE=1 SV=2	Tacc2	1.06107	1.58346	2.0484	0.581067	0.828945	0.322431	0.369161	0.036961	Down
Q9JJK2	LanC-like protein 2 OS=Mus musculus OX=10090 GN=Lancl2 PE=1 SV=1	Lancl2	1.55525	1.74643	1.50149	0.885588	0.375418	0.303449	0.325713	0.00547125	Down
Q9JKV1	Proteasomal ubiquitin receptor ADRM1 OS=Mus musculus OX=10090 GN=Adrm1 PE=1 SV=2	Adrm1	1.53632	1.62118	1.8302	0.863708	0.853111	0.587873	0.462075	0.00205413	Down
Q9QZ06	Toll-interacting protein OS=Mus musculus OX=10090 GN=Tollip PE=1 SV=1	Tollip	2.833	2.10673		0.445821	0.38752		0.168702	0.0300698	Down
Q9R1T2	SUMO-activating enzyme subunit 1 OS=Mus musculus OX=10090 GN=Sae1 PE=1 SV=1	Sae1	1.79609	1.77803	1.71876	0.228547	0.955677	1.06096	0.424189	0.0180451	Down
Q9WUP7	Ubiquitin carboxyl-terminal hydrolase isozyme L5 OS=Mus musculus OX=10090 GN=Uchl5 PE=1 SV=2	Uchl5	0.855678	0.665977	0.525322	1.48698	1.14443	1.34319	1.94169	0.00959996	Up
Q9WVM1	Rac GTPase-activating protein 1 OS=Mus musculus OX=10090 GN=Racgap1 PE=1 SV=1	Racgap1	0.168049	0.532119	0.668313	0.994357	0.969249	1.42614	2.47702	0.0328523	Up
Q9WVQ5	Methylthioribulose-1-phosphate dehydratase OS=Mus musculus OX=10090 GN=Apip PE=1 SV=1	Apip	1.85735	1.47159	1.43526	0.966544	0.820383	0.7944	0.541818	0.00744774	Down
Q9Z0H4	CUGBP Elav-like family member 2 OS=Mus musculus OX=10090 GN=Celf2 PE=1 SV=1	Celf2	1.15558	1.51032	1.17318	0.693377	0.822406	0.585274	0.547282	0.0124908	Down
Q9Z1N5	Spliceosome RNA helicase Ddx39b OS=Mus musculus OX=10090 GN=Ddx39b PE=1 SV=1	Ddx39b	1.15097	1.10269	1.34448	0.802406	0.634656	0.87593	0.64283	0.0140368	Down
